# Supplementary material for: Untargeted Metabolomic Identifies Potential Seasonal Biomarkers of Semen Quality in Duroc Boars
Source: Biology (Basel). 2025 Aug 4;14(8):995. doi: 10.3390/biology14080995 (PMC12383688; doi:10.3390/biology14080995)
Supplement: Supplementary file 1 [file biology-14-00995-s001.zip]

Archive with 1 entries (1 files):
- biology-3732078-supplementary.xlsx
