# Supplementary material for: Untargeted Metabolomic Identifies Potential Seasonal Biomarkers of Semen Quality in Duroc Boars
Source: Biology (Basel). 2025 Aug 4;14(8):995. doi: 10.3390/biology14080995 (PMC12383688; doi:10.3390/biology14080995)
Supplement: Supplementary file 1 [file biology-14-00995-s001.zip › biology-3732078-supplementary.xlsx]

## Sheet: Table S1. Model Parameters
Parameter	Compare	Model	Type	A	N	R2X(cum)	R2Y(cum)	Q2(cum)
Negative	SF vs SP	M1	PCA-X	2	10	0.624		0.262
		M2	PLS-DA	3	10	0.665	0.992	0.67
		M3	OPLS-DA	1+3+0	10	0.744	0.998	0.22
	WF vs WP	M1	PCA-X	2	10	0.664		0.334
		M2	PLS-DA	2	10	0.577	0.777	0.222
		M3	OPLS-DA	1+1+0	10	0.577	0.777	-0.846
	SF vs WF	M1	PCA-X	2	10	0.639		0.283
		M2	PLS-DA	2	10	0.595	0.775	0.000766
		M3	OPLS-DA	1+1+0	10	0.595	0.775	-0.0498
	SP vs WP	M1	PCA-X	2	10	0.564		-0.0653
		M2	PLS-DA	2	10	0.533	0.82	0.225
		M3	OPLS-DA	1+2+0	10	0.613	0.985	0.198
Positive	SF vs SP	M1	PCA-X	2	10	0.593		0.272
		M2	PLS-DA	2	10	0.489	0.925	0.13
		M3	OPLS-DA	1+1+0	10	0.489	0.925	0.35
	WF vs WP	M1	PCA-X	2	10	0.614		0.267
		M2	PLS-DA	2	10	0.563	0.89	0.45
		M3	OPLS-DA	1+2+0	10	0.631	0.994	-0.105
	SF vs WF	M1	PCA-X	2	10	0.621		0.323
		M2	PLS-DA	3	10	0.621	0.997	0.784
		M3	OPLS-DA	1+3+0	10	0.745	0.999	0.538
	SP vs WP	M1	PCA-X	2	10	0.622		0.31
		M2	PLS-DA	2	10	0.574	0.875	0.536
		M3	OPLS-DA	1+1+0	10	0.574	0.875	0.0967
In PLS-DA and OPLS-DA analysis, the R2X parameter is not important, mainly R2Y and Q2. The two values> 0.5 are better, the closer to 1, the better. Cum means cumulative.

## Sheet: Table S2. WINTER Metabolome
Table S2-1. Total detected metabolites during Winter using both ion modes.										Table S2-2. Total detected metabolites during Winter using the Positive ion mode (ESI+)																				Table S2-3. Total detected metabolites during Winter using the Negative ion mode (ESI-)
	A total of 851 unique metabolites were detected with both Negative (N=478) and Positive (N=373) ion modes (ESI)
	819 were speciifc to each ion mode and 32 were common to both. 23 metabolites were the most influential with a VIP ≥ 2.0.										Total of 373 metabolites were detected and 16 appeared as the most influentials (VIP≥2.0)									List of shared metabolites between Negative and Positive ion modes											Total of 478 metabolites were detected and 7 appeared as the most influentials (VIP≥2.0)									List of share metabolites between Negative and Positive ion modes
HMDB ID	Compound name	Chemical Formula	FC(WP/WF)	Log2(FC)	P-value	Log10(P_value)	VIP	ESI		HMDB ID	Compound name	Chemical Formula	FC(WP/WF)	Log2(FC)	P-value	Log10(P_value)	VIP	ESI		HMDB ID	Compound name	Chemical Formula	FC(WP/WF)	Log2(FC)	P-value	Log10(P_value)	VIP	ESI		HMDB ID	Compound name	Chemical Formula	FC(WP/WF)	Log2(FC)	P-value	Log10(P_value)	VIP	ESI		HMDB ID	Compound name	Chemical Formula	FC(WP/WF)	Log2(FC)	P-value	Log10(P_value)	VIP	ESI
HMDB0029739	Indole-3-acetamide	C10H10N2O	2.35193	1.23385	0.00393711	2.40482	2.63869	Negative		HMDB0250671	Cyclopentylamine	C5H11N	0.527598	-0.922489	0.0319993	1.49486	2.51103	Positive		HMDB0000158	Tyrosine	C9H11NO3	0.476517	-1.0694	0.0387082	1.4122	2.28435	Positive		HMDB0029739	Indole-3-acetamide	C10H10N2O	2.35193	1.23385	0.00393711	2.40482	2.63869	Negative		HMDB0061691	1-Heptadecanoylglycerophosphoethanolamine	C22H46NO7P	2.12961	1.09059	0.376606	0.424113	1.6406	Negative
HMDB0250671	Cyclopentylamine	C5H11N	0.527598	-0.922489	0.0319993	1.49486	2.51103	Positive		HMDB0061139	Doxepin N-oxide glucuronide	C25H30NO8+	0.364822	-1.45474	0.133714	0.873823	2.49699	Positive		HMDB0000289	Uric acid	C5H4N4O3	0.750929	-0.413252	0.354814	0.449999	1.72245	Positive		HMDB0000195	Inosine	C10H12N4O5	3.11111	1.63743	0.0682477	1.16591	2.43049	Negative		HMDB0010382	LysoPC(16:0)	C24H50NO7P	1.49076	0.57605	0.575194	0.240186	1.40422	Negative
HMDB0061139	Doxepin N-oxide glucuronide	C25H30NO8+	0.364822	-1.45474	0.133714	0.873823	2.49699	Positive		HMDB0010407	LysoPC(P-16:0)	C24H50NO6P	2.20278	1.13932	0.00780589	2.10758	2.37849	Positive		HMDB0033515	Citreovirenone	C14H16O4	1.58589	0.665289	0.171782	0.765022	1.63572	Positive		HMDB0251802	Endothion	C9H13O6PS	2.16671	1.11551	0.0603492	1.21933	2.26074	Negative		HMDB0002670	Naringenin	C15H12O5	0.0203075	-5.62184	0.379851	0.420387	1.28894	Negative
HMDB0000195	Inosine	C10H12N4O5	3.11111	1.63743	0.0682477	1.16591	2.43049	Negative		HMDB0014581	Allopurinol	C5H4N4O	2.30098	1.20225	0.00869571	2.0607	2.35044	Positive		HMDB0034244	Isoquinoline	C9H7N	0.249404	-2.00344	0.388197	0.410948	1.59483	Positive		HMDB0247276	7-O-Galloyl-sedoheptulose	C14H18O11	5.94502	2.57168	0.0949336	1.02258	2.2568	Negative		HMDB0000158	Tyrosine	C9H11NO3	2.11283	1.07918	0.0678367	1.16853	1.26064	Negative
HMDB0010407	LysoPC(P-16:0)	C24H50NO6P	2.20278	1.13932	0.00780589	2.10758	2.37849	Positive		HMDB0000158	Tyrosine	C9H11NO3	0.476517	-1.0694	0.0387082	1.4122	2.28435	Positive		HMDB0002670	Naringenin	C15H12O5	0.023361	-5.41975	0.380396	0.419764	1.48865	Positive		HMDB0000190	Lactic acid	C3H6O3	1.47986	0.565461	0.225273	0.647292	2.24547	Negative		HMDB0011505	LysoPE(18:1)	C23H46NO7P	1.13466	0.182259	0.750201	0.124822	1.21818	Negative
HMDB0014581	Allopurinol	C5H4N4O	2.30098	1.20225	0.00869571	2.0607	2.35044	Positive		HMDB0012777	4-Hydroxy-D4-neuroprostane	C22H32O5	0.101701	-3.2976	0.108011	0.966532	2.23006	Positive		HMDB0061691	1-Heptadecanoylglycerophosphoethanolamine	C22H46NO7P	2.31459	1.21076	0.288858	0.539315	1.46335	Positive		HMDB0029610	Ascladiol	C7H8O4	2.39345	1.25909	0.286158	0.543394	2.15447	Negative		HMDB0010404	LysoPC(22:6)	C30H50NO7P	1.32958	0.41097	0.540973	0.266824	1.20319	Negative
HMDB0000158	Tyrosine	C9H11NO3	0.476517	-1.0694	0.0387082	1.4122	2.28435	Positive		HMDB0001406	Niacinamide	C6H6N2O	2.07415	1.05252	0.0692443	1.15962	2.21386	Positive		HMDB0002664	Prostaglandin E3	C20H30O5	0.126171	-2.98654	0.377073	0.423574	1.36198	Positive		HMDB0000089	Cytidine	C9H13N3O5	0.57913	-0.788041	0.0636171	1.19643	2.0051	Negative		HMDB0002815	LysoPC(18:1)	C26H52NO7P	1.70521	0.769946	0.579545	0.236913	1.16933	Negative
HMDB0251802	Endothion	C9H13O6PS	2.16671	1.11551	0.0603492	1.21933	2.26074	Negative		HMDB0038189	Carindone	C31H44O6	2.16053	1.11138	0.0950465	1.02206	2.18234	Positive		HMDB0011525	LysoPE(22:5)	C27H46NO7P	0.675628	-0.565699	0.21302	0.671579	1.27063	Positive		HMDB0257221	Riddelliine N-oxide	C18H23NO7	1.3456	0.428249	0.332741	0.477894	1.97444	Negative		HMDB0033515	Citreovirenone	C14H16O4	0.0580096	-4.10756	0.387551	0.411671	1.14079	Negative
HMDB0247276	7-O-Galloyl-sedoheptulose	C14H18O11	5.94502	2.57168	0.0949336	1.02258	2.2568	Negative		HMDB0302376	1-Heptacosanol	C27H56O	1.348	0.430819	0.15173	0.818929	2.17494	Positive		HMDB0245468	2,4-Quinolinediol	C9H7NO2	0.0611246	-4.0321	0.391178	0.407626	1.04739	Positive		HMDB0244560	Desmethylmisonidazole	C6H9N3O4	0.865691	-0.208076	0.599585	0.222149	1.9692	Negative		HMDB0011523	LysoPE(22:4)	C27H48NO7P	1.08161	0.113175	0.87814	0.056436	1.1357	Negative
HMDB0000190	Lactic acid	C3H6O3	1.47986	0.565461	0.225273	0.647292	2.24547	Negative		HMDB0035473	Avocadyne	C17H32O3	0.662288	-0.594469	0.190669	0.71972	2.08766	Positive		HMDB0038057	Dehydrophytosphingosine	C18H37NO3	1.1109	0.151728	0.381143	0.418912	0.976122	Positive		HMDB0028822	Glutamylisoleucine	C11H20N2O5	1.62359	0.699187	0.134698	0.87064	1.96377	Negative		HMDB0011503	LysoPE(16:0)	C21H44NO7P	1.40506	0.490629	0.666831	0.175984	1.12215	Negative
HMDB0012777	4-Hydroxy-D4-neuroprostane	C22H32O5	0.101701	-3.2976	0.108011	0.966532	2.23006	Positive		HMDB0000848	Stearoylcarnitine	C25H49NO4	2.46922	1.30405	0.0259488	1.58588	2.04806	Positive		HMDB0010382	LysoPC(16:0)	C24H50NO7P	1.33132	0.412853	0.577314	0.238588	0.822127	Positive		HMDB0000073	Dopamine	C8H11NO2	1.55631	0.638126	0.030319	1.51828	1.93889	Negative		HMDB0011130	LysoPE(18:0)	C23H48NO7P	1.27654	0.352236	0.694894	0.158081	1.08457	Negative
HMDB0001406	Niacinamide	C6H6N2O	2.07415	1.05252	0.0692443	1.15962	2.21386	Positive		HMDB0006409	Tyramine-O-sulfate	C8H11NO4S	0.00454559	-7.78132	0.367795	0.434394	2.03114	Positive		HMDB0005049	10-Nitrolinoleic acid	C18H31NO4	1.08304	0.115087	0.613233	0.212374	0.777811	Positive		HMDB0251895	Eptifibatide	C35H49N11O9S2	0.286173	-1.80504	0.0789588	1.1026	1.92266	Negative		HMDB0011507	LysoPE(18:2)	C23H44NO7P	1.08042	0.11159	0.828716	0.0815944	1.04369	Negative
HMDB0038189	Carindone	C31H44O6	2.16053	1.11138	0.0950465	1.02206	2.18234	Positive		HMDB0030916	2-Hydroxyacorenone	C15H24O2	0.643099	-0.636886	0.128024	0.892709	2.0308	Positive		HMDB0000148	Glutamic acid	C5H9NO4	0.904544	-0.144738	0.591704	0.227895	0.746776	Positive		HMDB0241278	Dodeca-6,8,10-trienoylcarnitine	C19H31NO4	0.0977963	-3.35408	0.340931	0.467333	1.91394	Negative		HMDB0005049	10-Nitrolinoleic acid	C18H31NO4	1.09258	0.12774	0.74058	0.130428	1.02321	Negative
HMDB0302376	1-Heptacosanol	C27H56O	1.348	0.430819	0.15173	0.818929	2.17494	Positive		HMDB0252449	Formycin b	C10H12N4O5	1.71453	0.777813	0.0355382	1.4493	2.02857	Positive		HMDB0011523	LysoPE(22:4)	C27H48NO7P	1.37905	0.463673	0.579626	0.236852	0.745729	Positive		HMDB0252811	Glutamine lactate	C8H14N2O6	1.57341	0.653896	0.0233954	1.63087	1.8993	Negative		HMDB0062335	N-Oleoyl GABA	C22H41NO3	1.10964	0.150093	0.715225	0.145557	1.01341	Negative
HMDB0029610	Ascladiol	C7H8O4	2.39345	1.25909	0.286158	0.543394	2.15447	Negative		HMDB0040449	2-thoxymethyl)phenol	C9H12O2	0.282355	-1.82442	0.165011	0.782487	2.00937	Positive		HMDB0002815	LysoPC(18:1)	C26H52NO7P	1.75616	0.812426	0.487626	0.311913	0.745397	Positive		HMDB0000068	Epinephrine	C9H13NO3	0.698388	-0.517898	0.434117	0.362393	1.86613	Negative		HMDB0038057	Dehydrophytosphingosine	C18H37NO3	1.12783	0.173544	0.677439	0.16913	1.00318	Negative
HMDB0035473	Avocadyne	C17H32O3	0.662288	-0.594469	0.190669	0.71972	2.08766	Positive		HMDB0003157	Guanidinosuccinic acid	C5H9N3O4	1.69701	0.762991	0.114645	0.940646	2.00842	Positive		HMDB0010221	9,10-DiHODE	C18H32O4	1.16161	0.21612	0.455888	0.341142	0.710599	Positive		HMDB0004063	Metanephrine	C10H15NO3	1.69448	0.760841	0.038208	1.41785	1.80478	Negative		HMDB0010386	LysoPC(18:2)	C26H50NO7P	1.61412	0.690751	0.584302	0.233363	0.97808	Negative
HMDB0000848	Stearoylcarnitine	C25H49NO4	2.46922	1.30405	0.0259488	1.58588	2.04806	Positive		HMDB0029911	1-O-alphaGlucopyranosylmannitol	C12H24O11	1.87793	0.90914	0.230585	0.637169	1.95172	Positive		HMDB0010363	5-Hydroxy-6-methoxyindole glucuronide	C15H17NO8	1.34003	0.422265	0.77127	0.112793	0.704034	Positive		HMDB0000930	Cinnamic acid	C9H8O2	0.750132	-0.414784	0.534465	0.272081	1.80128	Negative		HMDB0240605	LysoPS(16:0)	C22H44NO9P	2.16401	1.11371	0.524374	0.280359	0.932403	Negative
HMDB0006409	Tyramine-O-sulfate	C8H11NO4S	0.00454559	-7.78132	0.367795	0.434394	2.03114	Positive		HMDB0251566	Dodecanamide	C12H25NO	0.743324	-0.427937	0.12973	0.88696	1.94269	Positive		HMDB0000114	Glycerylphosphorylethanolamine	C5H14NO6P	1.46403	0.549946	0.512657	0.290173	0.701392	Positive		HMDB0035881	11-Hydroxy-9-tridecenoic acid	C13H24O3	0.0477227	-4.38918	0.338838	0.470008	1.76251	Negative		HMDB0006322	Tetracosapentaenoic acid (24:5n-6)	C24H38O2	2.79966	1.48525	0.349521	0.456526	0.921565	Negative
HMDB0030916	2-Hydroxyacorenone	C15H24O2	0.643099	-0.636886	0.128024	0.892709	2.0308	Positive		HMDB0062517	Pentadecanoylcarnitine	C22H43NO4	0.600739	-0.735191	0.0603694	1.21918	1.94184	Positive		HMDB0062335	N-Oleoyl GABA	C22H41NO3	1.12441	0.169169	0.5958	0.224899	0.68756	Positive		HMDB0011756	N-Acetylleucine	C8H15NO3	0.295165	-1.7604	0.271958	0.565498	1.75731	Negative		HMDB0010363	5-Hydroxy-6-methoxyindole glucuronide	C15H17NO8	1.42764	0.513627	0.664861	0.177269	0.878948	Negative
HMDB0252449	Formycin b	C10H12N4O5	1.71453	0.777813	0.0355382	1.4493	2.02857	Positive		HMDB0302615	p-Menth-2-en-1-ol	C10H18O	0.715926	-0.482117	0.085911	1.06595	1.93797	Positive		HMDB0000094	Citric acid	C6H8O7	1.04228	0.0597463	0.912054	0.0399793	0.648851	Positive		HMDB0029115	Tyrosyl-Threonine	C13H18N2O5	1.30091	0.379519	0.443908	0.352707	1.74687	Negative		HMDB0002664	Prostaglandin E3	C20H30O5	0.144845	-2.78741	0.399202	0.398807	0.859001	Negative
HMDB0040449	2-thoxymethyl)phenol	C9H12O2	0.282355	-1.82442	0.165011	0.782487	2.00937	Positive		HMDB0041404	2-Methylcyclododecanone	C13H24O	0.743323	-0.427939	0.188825	0.72394	1.91181	Positive		HMDB0010404	LysoPC(22:6)	C30H50NO7P	1.24831	0.319978	0.750203	0.124821	0.622743	Positive		HMDB0015599	Enoximone	C12H12N2O2S	1.82509	0.86797	0.136609	0.864522	1.74213	Negative		HMDB0000086	Glycerophosphocholine	C8H20NO6P	1.06502	0.0908755	0.85839	0.0663154	0.846619	Negative
HMDB0003157	Guanidinosuccinic acid	C5H9N3O4	1.69701	0.762991	0.114645	0.940646	2.00842	Positive		HMDB0302335	Psilostachyin	C15H20O5	1.51415	0.598505	0.0786597	1.10425	1.84676	Positive		HMDB0011503	LysoPE(16:0)	C21H44NO7P	1.2342	0.303572	0.66901	0.174567	0.547683	Positive		HMDB0028830	Glutamyltryptophan	C16H19N3O5	2.84053	1.50616	0.191491	0.717851	1.73029	Negative		HMDB0245468	2,4-Quinolinediol	C9H7NO2	0.0572323	-4.12703	0.391775	0.406964	0.733276	Negative
HMDB0000089	Cytidine	C9H13N3O5	0.57913	-0.788041	0.0636171	1.19643	2.0051	Negative		HMDB0000043	Betaine	C5H12NO2	1.39078	0.47589	0.0321459	1.49288	1.84535	Positive		HMDB0011130	LysoPE(18:0)	C23H48NO7P	1.108	0.147954	0.764187	0.1168	0.537961	Positive		HMDB0000353	3b,15b,17a-Trihydroxy-pregnenone	C21H32O4	1.70985	0.773868	0.398625	0.399435	1.71803	Negative		HMDB0011517	LysoPE(20:4)	C25H44NO7P	1.00317	0.00456642	0.992655	0.00320173	0.730329	Negative
HMDB0257221	Riddelliine N-oxide	C18H23NO7	1.3456	0.428249	0.332741	0.477894	1.97444	Negative		HMDB0033609	2-Pentadecylfuran	C19H34O	0.719766	-0.4744	0.2239	0.649947	1.82099	Positive		HMDB0006322	Tetracosapentaenoic acid (24:5n-6)	C24H38O2	2.01133	1.00815	0.365978	0.436545	0.384688	Positive		HMDB0010720	But-2-enoic acid	C4H6O2	1.25578	0.328579	0.167771	0.775282	1.71125	Negative		HMDB0000094	Citric acid	C6H8O7	1.18711	0.247448	0.573788	0.241248	0.60194	Negative
HMDB0244560	Desmethylmisonidazole	C6H9N3O4	0.865691	-0.208076	0.599585	0.222149	1.9692	Negative		HMDB0244390	9-Octadecen-1-amine	C18H37N	1.24636	0.317721	0.153886	0.812801	1.8163	Positive		HMDB0011505	LysoPE(18:1)	C23H46NO7P	0.959921	-0.0590126	0.859358	0.0658257	0.331593	Positive		HMDB0034126	Gyrocyanin	C17H12O5	1.8883	0.91709	0.187192	0.727713	1.70044	Negative		HMDB0010402	LysoPC(22:5)	C30H52NO7P	1.00254	0.00365632	0.996386	0.00157233	0.596525	Negative
HMDB0028822	Glutamylisoleucine	C11H20N2O5	1.62359	0.699187	0.134698	0.87064	1.96377	Negative		HMDB0030456	Macrophorin B	C22H30O5	1.46384	0.549762	0.080947	1.0918	1.80784	Positive		HMDB0000328	12-Ketodeoxycholic acid	C24H38O4	1.0435	0.0614375	0.8529	0.069102	0.295715	Positive		HMDB0251405	Dimethylpropiothetin	C5H10O2S	2.03149	1.02254	0.0718322	1.14368	1.69273	Negative		HMDB0034244	Isoquinoline	C9H7N	0.188248	-2.40929	0.417763	0.37907	0.52808	Negative
HMDB0029911	1-O-alphaGlucopyranosylmannitol	C12H24O11	1.87793	0.90914	0.230585	0.637169	1.95172	Positive		HMDB0000034	Adenine	C5H5N5	0.0902457	-3.47	0.352374	0.452996	1.76414	Positive		HMDB0011507	LysoPE(18:2)	C23H44NO7P	1.02324	0.0331504	0.89946	0.046018	0.251074	Positive		HMDB0258622	Sultiame	C10H14N2O4S2	0.0950157	-3.39569	0.381033	0.419037	1.67519	Negative		HMDB0000328	12-Ketodeoxycholic acid	C24H38O4	0.709626	-0.49487	0.745978	0.127274	0.406475	Negative
HMDB0251566	Dodecanamide	C12H25NO	0.743324	-0.427937	0.12973	0.88696	1.94269	Positive		HMDB0248849	Bakuchiol	C18H24O	0.351852	-1.50696	0.358015	0.446099	1.74383	Positive		HMDB0010402	LysoPC(22:5)	C30H52NO7P	1.03359	0.0476588	0.866016	0.0624739	0.230899	Positive		HMDB0061691	1-Heptadecanoylglycerophosphoethanolamine	C22H46NO7P	2.12961	1.09059	0.376606	0.424113	1.6406	Negative		HMDB0000114	Glycerylphosphorylethanolamine	C5H14NO6P	1.15442	0.207168	0.836373	0.0775998	0.405424	Negative
HMDB0062517	Pentadecanoylcarnitine	C22H43NO4	0.600739	-0.735191	0.0603694	1.21918	1.94184	Positive		HMDB0060004	Menthol-glucoronide	C16H28O6	0.163129	-2.61592	0.375048	0.425913	1.73889	Positive		HMDB0011517	LysoPE(20:4)	C25H44NO7P	0.975238	-0.0361738	0.920494	0.0359791	0.15801	Positive		HMDB0001259	Succinic acid semialdehyde	C4H6O3	1.29254	0.370206	0.462408	0.334975	1.60883	Negative		HMDB0010221	9,10-DiHODE	C18H32O4	0.234868	-2.09008	0.439879	0.356667	0.385699	Negative
HMDB0000073	Dopamine	C8H11NO2	1.55631	0.638126	0.030319	1.51828	1.93889	Negative		HMDB0000322	16-Oxoandrostenediol	C19H28O3	0.0843807	-3.56694	0.364747	0.438008	1.73444	Positive		HMDB0240605	LysoPS(16:0)	C22H44NO9P	1.67191	0.741501	0.59461	0.225768	0.146408	Positive		HMDB0040150	Dihydro-5-methyl-2(3H)-thiophenone	C5H8OS	1.70904	0.773189	0.18392	0.735371	1.60721	Negative		HMDB0000148	Glutamic acid	C5H9NO4	0.915496	-0.127375	0.838963	0.076257	0.318558	Negative
HMDB0302615	p-Menth-2-en-1-ol	C10H18O	0.715926	-0.482117	0.085911	1.06595	1.93797	Positive		HMDB0000289	Uric acid	C5H4N4O3	0.750929	-0.413252	0.354814	0.449999	1.72245	Positive		HMDB0010386	LysoPC(18:2)	C26H50NO7P	1.15352	0.206041	0.799387	0.0972431	0.00957194	Positive		HMDB0000296	Uridine	C9H12N2O6	1.663	0.733784	0.179831	0.745135	1.60296	Negative		HMDB0011525	LysoPE(22:5)	C27H46NO7P	0.970887	-0.0426253	0.922196	0.0351769	0.289051	Negative
HMDB0251895	Eptifibatide	C35H49N11O9S2	0.286173	-1.80504	0.0789588	1.1026	1.92266	Negative		HMDB0256212	Pelubiprofen	C16H18O3	0.736565	-0.441114	0.241248	0.617536	1.71001	Positive		HMDB0000086	Glycerophosphocholine	C8H20NO6P	1.00252	0.00362456	0.990926	0.00395877	0.000483016	Positive		HMDB0000709	Cysteinylglycine disulfide	C8H15N3O5S2	2.83916	1.50546	0.167797	0.775216	1.59838	Negative		HMDB0000289	Uric acid	C5H4N4O3	0.808192	-0.30723	0.724828	0.139765	0.21111	Negative
HMDB0241278	Dodeca-6,8,10-trienoylcarnitine	C19H31NO4	0.0977963	-3.35408	0.340931	0.467333	1.91394	Negative		HMDB0241782	Nona-2,4,7-trienedioylcarnitine	C16H23NO6	1.52538	0.609168	0.353544	0.451556	1.70694	Positive												HMDB0035291	Isoplumbagin	C11H8O3	4.04128	2.01481	0.361705	0.441646	1.59772	Negative
HMDB0041404	2-Methylcyclododecanone	C13H24O	0.743323	-0.427939	0.188825	0.72394	1.91181	Positive		HMDB0001424	4-(3-Pyridyl)-3-butenoic acid	C9H9NO2	0.107212	-3.22147	0.375662	0.425202	1.67483	Positive												HMDB0303913	4-hydroxy-3-methoxybenzoic acid ethyl ester	C10H12O4	2.01136	1.00817	0.148661	0.827802	1.58396	Negative
HMDB0252811	Glutamine lactate	C8H14N2O6	1.57341	0.653896	0.0233954	1.63087	1.8993	Negative		HMDB0000208	Oxoglutaric acid	C5H6O5	1.3652	0.449115	0.236503	0.626164	1.67254	Positive												HMDB0041413	Marmesin rutinoside	C26H34O13	1.45231	0.538345	0.326562	0.486034	1.57325	Negative
HMDB0000068	Epinephrine	C9H13NO3	0.698388	-0.517898	0.434117	0.362393	1.86613	Negative		HMDB0244231	1,5-Naphthalenediamine	C10H10N2	0.720664	-0.472602	0.273993	0.562261	1.64834	Positive												HMDB0000425	3-Deoxyglycerogalacto-2-nonulosonic acid	C9H16O9	1.57722	0.657384	0.274935	0.56077	1.56977	Negative
HMDB0302335	Psilostachyin	C15H20O5	1.51415	0.598505	0.0786597	1.10425	1.84676	Positive		HMDB0028939	Leucyl-Threonine	C10H20N2O4	0.585659	-0.771868	0.184112	0.734917	1.64683	Positive												HMDB0251322	Dihydroouabain	C29H46O12	21.4206	4.42093	0.159453	0.797368	1.56676	Negative
HMDB0000043	Betaine	C5H12NO2	1.39078	0.47589	0.0321459	1.49288	1.84535	Positive		HMDB0062687	8,20-DiHETE	C20H32O4	0.138926	-2.84761	0.387368	0.411876	1.6408	Positive												HMDB0005998	20-Hydroxyeicosatetraenoic acid	C20H32O3	0.0439033	-4.50953	0.335449	0.474374	1.56137	Negative
HMDB0033609	2-Pentadecylfuran	C19H34O	0.719766	-0.4744	0.2239	0.649947	1.82099	Positive		HMDB0000991	2-Aminooctanoic acid	C8H17NO2	1.83987	0.879603	0.122327	0.912479	1.6398	Positive												HMDB0000512	N-Acetylphenylalanine	C11H13NO3	0.23976	-2.06034	0.263841	0.578658	1.56108	Negative
HMDB0244390	9-Octadecen-1-amine	C18H37N	1.24636	0.317721	0.153886	0.812801	1.8163	Positive		HMDB0033515	Citreovirenone	C14H16O4	1.58589	0.665289	0.171782	0.765022	1.63572	Positive												HMDB0030992	5-Butyltetrahydro-2-oxo-3-furancarboxylic acid	C9H14O4	2.63748	1.39916	0.443534	0.353073	1.56059	Negative
HMDB0030456	Macrophorin B	C22H30O5	1.46384	0.549762	0.080947	1.0918	1.80784	Positive		HMDB0031604	2-Penten-1-ol	C5H10O	0.790716	-0.338768	0.254191	0.594841	1.6299	Positive												HMDB0041807	3-Phenoxybenzoic acid	C13H10O3	0.00352898	-8.14653	0.366993	0.435342	1.5231	Negative
HMDB0004063	Metanephrine	C10H15NO3	1.69448	0.760841	0.038208	1.41785	1.80478	Negative		HMDB0032531	2-6-Dodecadienal	C12H20O	0.816156	-0.293083	0.329084	0.482693	1.62798	Positive												HMDB0246328	4-Acetamidobenzoic acid	C9H9NO3	0.660561	-0.598236	0.567062	0.246369	1.52103	Negative
HMDB0000930	Cinnamic acid	C9H8O2	0.750132	-0.414784	0.534465	0.272081	1.80128	Negative		HMDB0301804	12-oxo-PDA	C18H28O3	0.599462	-0.738259	0.122897	0.910459	1.62392	Positive												HMDB0000958	Aconitic acid	C6H6O6	1.22024	0.287164	0.257657	0.588957	1.51543	Negative
HMDB0000034	Adenine	C5H5N5	0.0902457	-3.47	0.352374	0.452996	1.76414	Positive		HMDB0031265	1-Nonanol	C9H20O	0.784599	-0.349973	0.257295	0.589568	1.61347	Positive												HMDB0252174	Fasoracetam	C10H16N2O2	2.48328	1.31225	0.203418	0.69161	1.51404	Negative
HMDB0035881	11-Hydroxy-9-tridecenoic acid	C13H24O3	0.0477227	-4.38918	0.338838	0.470008	1.76251	Negative		HMDB0059784	5-Hydroxy-2-furoic acid	C5H4O4	1.33791	0.419976	0.257458	0.589294	1.60976	Positive												HMDB0304246	8'-hydroxyabscisate	C15H19O5-	20.6783	4.37005	0.14095	0.850934	1.50986	Negative
HMDB0011756	N-Acetylleucine	C8H15NO3	0.295165	-1.7604	0.271958	0.565498	1.75731	Negative		HMDB0253472	Indoline	C8H9N	0.655798	-0.608676	0.202447	0.693688	1.60844	Positive												HMDB0030417	Lycoperdic acid	C8H11NO6	1.74628	0.804286	0.638987	0.194508	1.49387	Negative
HMDB0029115	Tyrosyl-Threonine	C13H18N2O5	1.30091	0.379519	0.443908	0.352707	1.74687	Negative		HMDB0003646	N-Methylhydantoin	C4H6N2O2	0.142232	-2.81368	0.376085	0.424714	1.60487	Positive												HMDB0247230	7-Amino-4-methylcoumarin	C10H9NO2	1.45726	0.543261	0.276497	0.558309	1.46306	Negative
HMDB0248849	Bakuchiol	C18H24O	0.351852	-1.50696	0.358015	0.446099	1.74383	Positive		HMDB0038108	Quinceoxepane	C12H20O	0.845023	-0.242937	0.488733	0.310929	1.59537	Positive												HMDB0241233	3-Hydroxydodec-5-enedioylcarnitine	C19H33NO7	0.110226	-3.18146	0.347693	0.458804	1.45236	Negative
HMDB0015599	Enoximone	C12H12N2O2S	1.82509	0.86797	0.136609	0.864522	1.74213	Negative		HMDB0034244	Isoquinoline	C9H7N	0.249404	-2.00344	0.388197	0.410948	1.59483	Positive												HMDB0040224	4-Acetyl-3-methylpyridine	C8H9NO	0.486118	-1.04062	0.424786	0.37183	1.44819	Negative
HMDB0060004	Menthol-glucoronide	C16H28O6	0.163129	-2.61592	0.375048	0.425913	1.73889	Positive		HMDB0000201	Acetylcarnitine	C9H17NO4	1.26937	0.344116	0.291339	0.535602	1.58978	Positive												HMDB0062334	N-Linoleoyl GABA	C22H39NO3	1.28848	0.365675	0.273939	0.562346	1.43954	Negative
HMDB0000322	16-Oxoandrostenediol	C19H28O3	0.0843807	-3.56694	0.364747	0.438008	1.73444	Positive		HMDB0013813	13-Heptadecyn-1-ol	C17H32O	1.27156	0.346596	0.165116	0.782212	1.56898	Positive												HMDB0244436	10-Acetyl-3,7-dihydroxyphenoxazine	C14H11NO4	1.73756	0.797066	0.432978	0.363534	1.43115	Negative
HMDB0028830	Glutamyltryptophan	C16H19N3O5	2.84053	1.50616	0.191491	0.717851	1.73029	Negative		HMDB0244836	19-Norandrostenedione	C18H24O2	0.209347	-2.25603	0.398088	0.400021	1.54501	Positive												HMDB0002522	Chenodeoxycholic acid sulfate	C24H40O7S	0.0281601	-5.1502	0.380072	0.420135	1.42543	Negative
HMDB0000289	Uric acid	C5H4N4O3	0.750929	-0.413252	0.354814	0.449999	1.72245	Positive		HMDB0038208	Humuladienone	C15H24O	0.847248	-0.239144	0.48422	0.314957	1.54355	Positive												HMDB0005015	Gabapentin	C9H17NO2	1.26917	0.343882	0.495561	0.304903	1.4194	Negative
HMDB0000353	3b,15b,17a-Trihydroxy-pregnenone	C21H32O4	1.70985	0.773868	0.398625	0.399435	1.71803	Negative		HMDB0041776	Stevenin	C16H12O5	0.0243657	-5.35901	0.378251	0.42222	1.52684	Positive												HMDB0013220	Beta-Citrylglutamic acid	C11H15NO10	2.26391	1.17882	0.23914	0.621348	1.40603	Negative
HMDB0010720	But-2-enoic acid	C4H6O2	1.25578	0.328579	0.167771	0.775282	1.71125	Negative		HMDB0041250	Demethoxyshogaol	C16H22O2	0.156254	-2.67803	0.397583	0.400572	1.5239	Positive												HMDB0010382	LysoPC(16:0)	C24H50NO7P	1.49076	0.57605	0.575194	0.240186	1.40422	Negative
HMDB0256212	Pelubiprofen	C16H18O3	0.736565	-0.441114	0.241248	0.617536	1.71001	Positive		HMDB0251502	1,3,5-Hexatriene	C6H8	0.873497	-0.195126	0.510541	0.29197	1.5226	Positive												HMDB0060244	Phosphodimethylethanolamine	C4H12NO4P	1.61496	0.691503	0.0666256	1.17636	1.40399	Negative
HMDB0241782	Nona-2,4,7-trienedioylcarnitine	C16H23NO6	1.52538	0.609168	0.353544	0.451556	1.70694	Positive		HMDB0245680	2-Deoxy-2,3-dehydro-n-acetyl-neuraminic acid	C11H17NO8	0.746292	-0.422188	0.277654	0.556496	1.52245	Positive												HMDB0000671	Indolelactic acid	C11H11NO3	0.736971	-0.44032	0.49072	0.309166	1.38946	Negative
HMDB0034126	Gyrocyanin	C17H12O5	1.8883	0.91709	0.187192	0.727713	1.70044	Negative		HMDB0000132	Guanine	C5H5N5O	1.47406	0.559791	0.163844	0.785569	1.51471	Positive												HMDB0251143	Succinyldisalicylic acid	C18H14O8	0.0190537	-5.71378	0.378824	0.421562	1.38853	Negative
HMDB0251405	Dimethylpropiothetin	C5H10O2S	2.03149	1.02254	0.0718322	1.14368	1.69273	Negative		HMDB0002670	Naringenin	C15H12O5	0.023361	-5.41975	0.380396	0.419764	1.48865	Positive												HMDB0034183	Licoricidin	C26H32O5	0.0265759	-5.23374	0.378535	0.421894	1.38821	Negative
HMDB0258622	Sultiame	C10H14N2O4S2	0.0950157	-3.39569	0.381033	0.419037	1.67519	Negative		HMDB0035601	3-Methyl-2-(2-pentenyl)-2-cyclopenten-1-one	C11H16O	0.894083	-0.16152	0.67656	0.169694	1.47654	Positive												HMDB0013034	Palmitoylglycine	C18H35NO3	1.19271	0.254242	0.534773	0.271831	1.37946	Negative
HMDB0001424	4-(3-Pyridyl)-3-butenoic acid	C9H9NO2	0.107212	-3.22147	0.375662	0.425202	1.67483	Positive		HMDB0037519	2-(5,8-Tetradecadienyl)cyclobutanone	C18H30O	0.850098	-0.234299	0.609262	0.215196	1.47299	Positive												HMDB0006294	16-Hydroxyhexadecanoic acid	C16H32O3	0.390398	-1.35698	0.152767	0.815971	1.37749	Negative
HMDB0000208	Oxoglutaric acid	C5H6O5	1.3652	0.449115	0.236503	0.626164	1.67254	Positive		HMDB0032961	Secodemethylclausenamide	C17H19NO3	0.0639994	-3.9658	0.385741	0.413704	1.4681	Positive												HMDB0000409	5-Hydroxyhexanoic acid	C6H12O3	0.330688	-1.59646	0.342919	0.464809	1.36783	Negative
HMDB0244231	1,5-Naphthalenediamine	C10H10N2	0.720664	-0.472602	0.273993	0.562261	1.64834	Positive		HMDB0061691	1-Heptadecanoylglycerophosphoethanolamine	C22H46NO7P	2.31459	1.21076	0.288858	0.539315	1.46335	Positive												HMDB0000139	Glyceric acid	C3H6O4	1.19822	0.260894	0.302679	0.519018	1.3584	Negative
HMDB0028939	Leucyl-Threonine	C10H20N2O4	0.585659	-0.771868	0.184112	0.734917	1.64683	Positive		HMDB0041407	Clausarinol	C24H30O6	1.31356	0.393485	0.353112	0.452087	1.4601	Positive												HMDB0001229	Dopaquinone	C9H9NO4	2.60862	1.38329	0.254562	0.594207	1.34795	Negative
HMDB0062687	8,20-DiHETE	C20H32O4	0.138926	-2.84761	0.387368	0.411876	1.6408	Positive		HMDB0256086	Palmitoleamide	C16H31NO	0.880862	-0.183012	0.481645	0.317273	1.44744	Positive												HMDB0002428	Terephthalic acid	C8H6O4	0.122968	-3.02364	0.362673	0.440485	1.33639	Negative
HMDB0000991	2-Aminooctanoic acid	C8H17NO2	1.83987	0.879603	0.122327	0.912479	1.6398	Positive		HMDB0037740	1,2-Dimethyl-4-(6-methyl-4-heptenyl)-1,3-cyclohexadiene	C16H26	0.857994	-0.220961	0.373004	0.428287	1.44383	Positive												HMDB0241228	Dodec-7-enedioylcarnitine	C19H33NO6	0.123749	-3.01452	0.352193	0.45322	1.33374	Negative
HMDB0033515	Citreovirenone	C14H16O4	1.58589	0.665289	0.171782	0.765022	1.63572	Positive		HMDB0000738	Indole	C8H7N	0.887499	-0.172183	0.639705	0.19402	1.42633	Positive												HMDB0000617	2-Furoic acid	C5H4O3	1.19924	0.262116	0.316143	0.500116	1.33098	Negative
HMDB0031604	2-Penten-1-ol	C5H10O	0.790716	-0.338768	0.254191	0.594841	1.6299	Positive		HMDB0013627	Cervonoyl ethanolamide	C24H36O3	0.0508922	-4.29641	0.388807	0.410265	1.42308	Positive												HMDB0011676	Xylono-1,5-lactone	C5H8O5	1.18512	0.245031	0.314085	0.502953	1.32704	Negative
HMDB0032531	2-6-Dodecadienal	C12H20O	0.816156	-0.293083	0.329084	0.482693	1.62798	Positive		HMDB0034023	Isosalicin	C13H18O7	0.0688524	-3.86035	0.389186	0.409843	1.42128	Positive												HMDB0037115	2-Hydroxy-4-(methylthio)butanoic acid	C5H10O3S	0.397629	-1.33051	0.40206	0.39571	1.32488	Negative
HMDB0301804	12-oxo-PDA	C18H28O3	0.599462	-0.738259	0.122897	0.910459	1.62392	Positive		HMDB0001563	1-Methylguanosine	C11H15N5O5	1.0767	0.106618	0.821218	0.0855418	1.4159	Positive												HMDB0029000	Phenylalanyllysine	C15H23N3O3	2.91794	1.54495	0.226525	0.644885	1.32488	Negative
HMDB0031265	1-Nonanol	C9H20O	0.784599	-0.349973	0.257295	0.589568	1.61347	Positive		HMDB0013228	Decanoylcholine	C15H32NO2+	1.21782	0.284307	0.444499	0.352129	1.41273	Positive												HMDB0302931	N-Methylrosmaricine	C21H29NO4	0.117449	-3.08989	0.348965	0.457218	1.31046	Negative
HMDB0059784	5-Hydroxy-2-furoic acid	C5H4O4	1.33791	0.419976	0.257458	0.589294	1.60976	Positive		HMDB0000706	Aspartylphenylalanine	C13H16N2O5	0.15399	-2.69909	0.371665	0.429848	1.40715	Positive												HMDB0304258	ADP ribose 1'',2''-cyclic phosphate	C15H19N5O16P3-3	1.21633	0.282537	0.491542	0.30844	1.30698	Negative
HMDB0001259	Succinic acid semialdehyde	C4H6O3	1.29254	0.370206	0.462408	0.334975	1.60883	Negative		HMDB0003134	Biocytin	C16H28N4O4S	0.217133	-2.20335	0.404067	0.393546	1.40388	Positive												HMDB0006236	Phenylacetaldehyde	C8H8O	0.626654	-0.67426	0.51078	0.291766	1.30569	Negative
HMDB0253472	Indoline	C8H9N	0.655798	-0.608676	0.202447	0.693688	1.60844	Positive		HMDB0302964	24-Hydroxytetracosanoic acid	C24H48O3	0.776189	-0.36552	0.192429	0.715728	1.40362	Positive												HMDB0059732	2-(2-Phenylacetoxy)propionylglycine	C13H15NO5	0.247984	-2.01168	0.348878	0.457327	1.30462	Negative
HMDB0040150	Dihydro-5-methyl-2(3H)-thiophenone	C5H8OS	1.70904	0.773189	0.18392	0.735371	1.60721	Negative		HMDB0000562	Creatinine	C4H7N3O	0.824857	-0.277784	0.430647	0.365879	1.38472	Positive												HMDB0302803	Halleridone	C8H10O3	0.467919	-1.09567	0.181557	0.740988	1.30093	Negative
HMDB0003646	N-Methylhydantoin	C4H6N2O2	0.142232	-2.81368	0.376085	0.424714	1.60487	Positive		HMDB0038213	Humulol	C15H26O	1.16954	0.225944	0.425956	0.370635	1.38083	Positive												HMDB0028742	Asparaginyl-Tryptophan	C15H18N4O4	0.326165	-1.61633	0.1375	0.861696	1.29769	Negative
HMDB0000296	Uridine	C9H12N2O6	1.663	0.733784	0.179831	0.745135	1.60296	Negative		HMDB0001388	alpha-Linolenic acid	C18H30O2	1.13566	0.183531	0.298337	0.525293	1.37804	Positive												HMDB0000792	Sebacic acid	C10H18O4	0.188989	-2.40363	0.369895	0.431922	1.29129	Negative
HMDB0000709	Cysteinylglycine disulfide	C8H15N3O5S2	2.83916	1.50546	0.167797	0.775216	1.59838	Negative		HMDB0002664	Prostaglandin E3	C20H30O5	0.126171	-2.98654	0.377073	0.423574	1.36198	Positive												HMDB0002670	Naringenin	C15H12O5	0.0203075	-5.62184	0.379851	0.420387	1.28894	Negative
HMDB0035291	Isoplumbagin	C11H8O3	4.04128	2.01481	0.361705	0.441646	1.59772	Negative		HMDB0240258	Succinylacetoacetate	C8H10O6	1.26013	0.33357	0.543967	0.264428	1.35627	Positive												HMDB0241920	Pregnenetriol sulfate	C21H34O6S	0.0582078	-4.10264	0.34906	0.4571	1.28678	Negative
HMDB0038108	Quinceoxepane	C12H20O	0.845023	-0.242937	0.488733	0.310929	1.59537	Positive		HMDB0245016	2-Aminoethyl oleate	C20H39NO2	1.19947	0.262402	0.270402	0.567991	1.35609	Positive												HMDB0002466	3-Hydroxybenzoic acid	C7H6O3	0.259401	-1.94675	0.285346	0.544628	1.27986	Negative
HMDB0034244	Isoquinoline	C9H7N	0.249404	-2.00344	0.388197	0.410948	1.59483	Positive		HMDB0005079	15-Deoxy-d-12,14-PGJ2	C20H28O3	0.867508	-0.205052	0.260399	0.58436	1.35502	Positive												HMDB0035814	Lactucin	C15H16O5	0.0375534	-4.73491	0.372676	0.428669	1.27882	Negative
HMDB0000201	Acetylcarnitine	C9H17NO4	1.26937	0.344116	0.291339	0.535602	1.58978	Positive		HMDB0255986	Oxiracetam	C6H10N2O3	0.752033	-0.411132	0.578233	0.237897	1.34908	Positive												HMDB0244865	1-Benzazepine	C10H9N	0.0288595	-5.11481	0.380584	0.419549	1.27594	Negative
HMDB0303913	4-hydroxy-3-methoxybenzoic acid ethyl ester	C10H12O4	2.01136	1.00817	0.148661	0.827802	1.58396	Negative		HMDB0029512	4',5-Dihydroxy-7-methoxy-6-methylflavone	C17H14O5	0.0315149	-4.98782	0.381318	0.418713	1.34699	Positive												HMDB0240296	Tryptophan 2-C-mannoside	C17H22N2O7	1.08589	0.118884	0.767085	0.115157	1.27548	Negative
HMDB0041413	Marmesin rutinoside	C26H34O13	1.45231	0.538345	0.326562	0.486034	1.57325	Negative		HMDB0005760	Dihydrodaidzein	C15H12O4	0.0449438	-4.47573	0.380172	0.42002	1.34601	Positive												HMDB0249582	Candoxatrilat	C20H33NO7	0.101817	-3.29595	0.368161	0.433962	1.27084	Negative
HMDB0000425	3-Deoxyglycerogalacto-2-nonulosonic acid	C9H16O9	1.57722	0.657384	0.274935	0.56077	1.56977	Negative		HMDB0000062	Carnitine	C7H15NO3	1.13989	0.188897	0.336257	0.473329	1.34546	Positive												HMDB0001889	Theophylline	C7H8N4O2	1.18797	0.248501	0.614569	0.211429	1.26563	Negative
HMDB0013813	13-Heptadecyn-1-ol	C17H32O	1.27156	0.346596	0.165116	0.782212	1.56898	Positive		HMDB0037013	p-Mentha-1,3,8-triene	C10H14	0.843919	-0.244823	0.307284	0.512461	1.34202	Positive												HMDB0000788	Orotidine	C10H12N2O8	1.76465	0.819383	0.236032	0.62703	1.26198	Negative
HMDB0251322	Dihydroouabain	C29H46O12	21.4206	4.42093	0.159453	0.797368	1.56676	Negative		HMDB0032397	Methyl-delta-ionone	C14H22O	0.873796	-0.194632	0.574515	0.240699	1.34159	Positive												HMDB0000158	Tyrosine	C9H11NO3	2.11283	1.07918	0.0678367	1.16853	1.26064	Negative
HMDB0005998	20-Hydroxyeicosatetraenoic acid	C20H32O3	0.0439033	-4.50953	0.335449	0.474374	1.56137	Negative		HMDB0061784	3-Allyl-1-cyclohexene	C9H14	0.830187	-0.268492	0.272955	0.563909	1.34013	Positive												HMDB0252828	Glycylprolylarginine	C13H24N6O4	0.102567	-3.28536	0.34897	0.457212	1.25854	Negative
HMDB0000512	N-Acetylphenylalanine	C11H13NO3	0.23976	-2.06034	0.263841	0.578658	1.56108	Negative		HMDB0000673	Linoleic acid	C18H32O2	1.20638	0.270685	0.251329	0.599757	1.32636	Positive												HMDB0004704	9,10-DHOME	C18H34O4	0.158494	-2.6575	0.38587	0.413559	1.25788	Negative
HMDB0030992	5-Butyltetrahydro-2-oxo-3-furancarboxylic acid	C9H14O4	2.63748	1.39916	0.443534	0.353073	1.56059	Negative		HMDB0241037	5-Methylhexanoylcarnitine	C14H27NO4	1.67197	0.741549	0.320792	0.493777	1.32002	Positive												HMDB0000391	7-Ketodeoxycholic acid	C24H38O5	0.148352	-2.75291	0.392351	0.406325	1.25633	Negative
HMDB0244836	19-Norandrostenedione	C18H24O2	0.209347	-2.25603	0.398088	0.400021	1.54501	Positive		HMDB0002019	Phytol	C20H40O	0.73922	-0.435924	0.198067	0.703189	1.31526	Positive												HMDB0252869	2-[(Tetrahydrofurfuryl)oxy]ethanol	C7H14O3	0.351109	-1.51001	0.364759	0.437994	1.25557	Negative
HMDB0038208	Humuladienone	C15H24O	0.847248	-0.239144	0.48422	0.314957	1.54355	Positive		HMDB0259756	Valpromide	C8H17NO	0.82576	-0.276206	0.302889	0.518717	1.30638	Positive												HMDB0251567	Dodecenoylcarnitine	C19H35NO4	0.0961463	-3.37863	0.373703	0.427473	1.24871	Negative
HMDB0041776	Stevenin	C16H12O5	0.0243657	-5.35901	0.378251	0.42222	1.52684	Positive		HMDB0252850	Glycerophosphoserine	C6H14NO8P	1.00547	0.00786304	0.993953	0.0026343	1.30223	Positive												HMDB0241174	Undec-2-enedioylcarnitine	C18H31NO6	0.13058	-2.93699	0.367188	0.435111	1.24668	Negative
HMDB0041250	Demethoxyshogaol	C16H22O2	0.156254	-2.67803	0.397583	0.400572	1.5239	Positive		HMDB0000341	2-Octenedioic acid	C8H12O4	0.529822	-0.916421	0.240042	0.619712	1.30065	Positive												HMDB0032797	Jasmonic acid	C12H18O3	0.176686	-2.50074	0.30932	0.509592	1.24589	Negative
HMDB0041807	3-Phenoxybenzoic acid	C13H10O3	0.00352898	-8.14653	0.366993	0.435342	1.5231	Negative		HMDB0094691	Furanone A	C4H4O2	1.17661	0.234637	0.467686	0.330045	1.2888	Positive												HMDB0060464	Codeine-6-glucuronide	C24H29NO9	0.046505	-4.42647	0.380718	0.419396	1.24547	Negative
HMDB0251502	1,3,5-Hexatriene	C6H8	0.873497	-0.195126	0.510541	0.29197	1.5226	Positive		HMDB0243822	1-Aminocyclohexanecarboxylic acid	C7H13NO2	1.18204	0.241274	0.393402	0.405164	1.2878	Positive												HMDB0000416	17-Hydroxypregnenolone sulfate	C21H32O6S	0.0625156	-3.99964	0.342212	0.465705	1.23452	Negative
HMDB0245680	2-Deoxy-2,3-dehydro-n-acetyl-neuraminic acid	C11H17NO8	0.746292	-0.422188	0.277654	0.556496	1.52245	Positive		HMDB0002823	Docosatrienoic acid	C22H38O2	1.15419	0.206883	0.384737	0.414836	1.27065	Positive												HMDB0245936	3-Methyltetrahydrophthalic anhydride	C9H10O3	3.41239	1.77078	0.418291	0.378521	1.23396	Negative
HMDB0246328	4-Acetamidobenzoic acid	C9H9NO3	0.660561	-0.598236	0.567062	0.246369	1.52103	Negative		HMDB0011525	LysoPE(22:5)	C27H46NO7P	0.675628	-0.565699	0.21302	0.671579	1.27063	Positive												HMDB0241321	Tridec-11-enedioylcarnitine	C20H35NO6	0.129193	-2.9524	0.331185	0.479929	1.22443	Negative
HMDB0000958	Aconitic acid	C6H6O6	1.22024	0.287164	0.257657	0.588957	1.51543	Negative		HMDB0012815	5-Aminopentanal	C5H11NO	1.12016	0.163702	0.357792	0.44637	1.26482	Positive												HMDB0240760	3-Hydroxydodecenoylcarnitine	C19H35NO5	0.100641	-3.31271	0.359789	0.443952	1.22098	Negative
HMDB0000132	Guanine	C5H5N5O	1.47406	0.559791	0.163844	0.785569	1.51471	Positive		HMDB0255970	Oxazine	C4H5NO	1.13161	0.178383	0.36807	0.434069	1.2643	Positive												HMDB0011505	LysoPE(18:1)	C23H46NO7P	1.13466	0.182259	0.750201	0.124822	1.21818	Negative
HMDB0252174	Fasoracetam	C10H16N2O2	2.48328	1.31225	0.203418	0.69161	1.51404	Negative		HMDB0248328	Aminopentol	C22H47NO5	1.16277	0.21757	0.571066	0.243314	1.25846	Positive												HMDB0004483	Estrone glucuronide	C24H30O8	0.0423449	-4.56167	0.363056	0.440027	1.21696	Negative
HMDB0304246	8'-hydroxyabscisate	C15H19O5-	20.6783	4.37005	0.14095	0.850934	1.50986	Negative		HMDB0014520	Trihexyphenidyl	C20H31NO	0.855215	-0.225641	0.3405	0.467883	1.25644	Positive												HMDB0302153	Tambulin	C18H16O7	0.0337962	-4.887	0.382738	0.417098	1.21666	Negative
HMDB0030417	Lycoperdic acid	C8H11NO6	1.74628	0.804286	0.638987	0.194508	1.49387	Negative		HMDB0000197	Indoleacetic acid	C10H9NO2	0.140619	-2.83013	0.383233	0.416537	1.24989	Positive												HMDB0032443	3-Hydroxynonyl acetate	C11H22O3	0.070127	-3.83389	0.376251	0.424522	1.21587	Negative
HMDB0002670	Naringenin	C15H12O5	0.023361	-5.41975	0.380396	0.419764	1.48865	Positive		HMDB0000159	Phenylalanine	C9H11NO2	0.82427	-0.278811	0.70645	0.150918	1.24329	Positive												HMDB0030452	Blasticidin S	C17H26N8O5	0.118433	-3.07786	0.328841	0.483014	1.20632	Negative
HMDB0035601	3-Methyl-2-(2-pentenyl)-2-cyclopenten-1-one	C11H16O	0.894083	-0.16152	0.67656	0.169694	1.47654	Positive		HMDB0030996	Colnelenic acid	C18H28O3	0.19792	-2.33701	0.411661	0.38546	1.23551	Positive												HMDB0010404	LysoPC(22:6)	C30H50NO7P	1.32958	0.41097	0.540973	0.266824	1.20319	Negative
HMDB0037519	2-(5,8-Tetradecadienyl)cyclobutanone	C18H30O	0.850098	-0.234299	0.609262	0.215196	1.47299	Positive		HMDB0060026	Vanilloylglycine	C10H11NO5	0.640758	-0.642149	0.471507	0.326511	1.23145	Positive												HMDB0001139	Prostaglandin F2a	C20H34O5	0.145108	-2.7848	0.175811	0.754953	1.19418	Negative
HMDB0032961	Secodemethylclausenamide	C17H19NO3	0.0639994	-3.9658	0.385741	0.413704	1.4681	Positive		HMDB0059875	Carvotanacetone	C10H16O	0.921706	-0.117621	0.70779	0.150096	1.23103	Positive												HMDB0036626	3,4-Dihydro-2H-1-benzopyran-2-one	C9H8O2	1.10607	0.145439	0.733396	0.134662	1.19184	Negative
HMDB0061691	1-Heptadecanoylglycerophosphoethanolamine	C22H46NO7P	2.31459	1.21076	0.288858	0.539315	1.46335	Positive		HMDB0304008	1,3-dihydroxy-N-methylacridone	C14H11NO3	0.037295	-4.74487	0.386195	0.413194	1.22476	Positive												HMDB0259391	5-Cholesten-3beta-25-diol-3-sulfate	C27H46O5S	0.826302	-0.275258	0.586954	0.231396	1.19181	Negative
HMDB0247230	7-Amino-4-methylcoumarin	C10H9NO2	1.45726	0.543261	0.276497	0.558309	1.46306	Negative		HMDB0029534	Glyzarin	C18H14O4	0.435016	-1.20086	0.276968	0.557571	1.21937	Positive												HMDB0302218	(1-Propenyl)-cysteine disulfide	C6H11NO2S2	1.84298	0.882038	0.480033	0.318728	1.18946	Negative
HMDB0041407	Clausarinol	C24H30O6	1.31356	0.393485	0.353112	0.452087	1.4601	Positive		HMDB0032179	sec-Butylamine	C4H11N	1.28223	0.358655	0.345388	0.461693	1.21607	Positive												HMDB0011478	LysoPE(18:3)	C23H42NO7P	1.50169	0.586586	0.550499	0.259244	1.18872	Negative
HMDB0241233	3-Hydroxydodec-5-enedioylcarnitine	C19H33NO7	0.110226	-3.18146	0.347693	0.458804	1.45236	Negative		HMDB0012273	Palmitic amide	C16H33NO	0.743909	-0.426801	0.186474	0.729382	1.2148	Positive												HMDB0003217	Genistein	C15H10O5	0.160231	-2.64178	0.373581	0.427615	1.18762	Negative
HMDB0040224	4-Acetyl-3-methylpyridine	C8H9NO	0.486118	-1.04062	0.424786	0.37183	1.44819	Negative		HMDB0034671	5,8-Megastigmadien-4-one	C13H20O	0.903577	-0.14628	0.670967	0.173299	1.20027	Positive												HMDB0059978	4-Hydroxy-5-(dihydroxyphenyl)-valeric acid-O-sulphate	C11H14O8S	0.026142	-5.25749	0.380341	0.419827	1.1789	Negative
HMDB0256086	Palmitoleamide	C16H31NO	0.880862	-0.183012	0.481645	0.317273	1.44744	Positive		HMDB0031336	9-Cycloheptadecen-1-one	C17H30O	0.848736	-0.236612	0.429241	0.367298	1.19679	Positive												HMDB0243986	1-Pentanesulfonic acid	C5H12O3S	0.0931944	-3.42361	0.357197	0.447093	1.1715	Negative
HMDB0037740	1,2-Dimethyl-4-(6-methyl-4-heptenyl)-1,3-cyclohexadiene	C16H26	0.857994	-0.220961	0.373004	0.428287	1.44383	Positive		HMDB0061918	1,3-Dihydro-(2H)-indol-2-one	C8H7NO	0.333505	-1.58422	0.404889	0.392664	1.18805	Positive												HMDB0002815	LysoPC(18:1)	C26H52NO7P	1.70521	0.769946	0.579545	0.236913	1.16933	Negative
HMDB0062334	N-Linoleoyl GABA	C22H39NO3	1.28848	0.365675	0.273939	0.562346	1.43954	Negative		HMDB0013125	Hydroxypropionylcarnitine	C10H19NO5	0.663069	-0.59277	0.355563	0.449083	1.15897	Positive												HMDB0062341	N-Stearoyl GABA	C22H43NO3	1.16671	0.222446	0.589903	0.229219	1.16915	Negative
HMDB0244436	10-Acetyl-3,7-dihydroxyphenoxazine	C14H11NO4	1.73756	0.797066	0.432978	0.363534	1.43115	Negative		HMDB0002096	3-Indolebutyric acid	C12H13NO2	0.736872	-0.440513	0.446018	0.350648	1.15579	Positive												HMDB0002013	Butyrylcarnitine	C11H21NO4	1.16006	0.214202	0.615528	0.210752	1.16365	Negative
HMDB0000738	Indole	C8H7N	0.887499	-0.172183	0.639705	0.19402	1.42633	Positive		HMDB0258541	Succinimidyl carbonate	C5H5NO5	0.141889	-2.81716	0.394094	0.4044	1.15555	Positive												HMDB0304479	salicyl-6-hydroxy-2-cyclohexene-on-oyl	C14H14O5	0.0411634	-4.60249	0.382197	0.417712	1.1586	Negative
HMDB0002522	Chenodeoxycholic acid sulfate	C24H40O7S	0.0281601	-5.1502	0.380072	0.420135	1.42543	Negative		HMDB0002227	Capsaicin	C18H27NO3	1.27659	0.352298	0.300248	0.52252	1.14925	Positive												HMDB0243928	1-Methyl-3,4-dihydroisoquinoline	C10H11N	0.0224158	-5.47934	0.383392	0.416357	1.1572	Negative
HMDB0013627	Cervonoyl ethanolamide	C24H36O3	0.0508922	-4.29641	0.388807	0.410265	1.42308	Positive		HMDB0013132	Hydroxyvalerylcarnitine	C12H23NO5	1.08754	0.121071	0.772866	0.111896	1.14703	Positive												HMDB0062283	11-Hydroxy-D4-neuroprostane	C22H32O5	0.136676	-2.87117	0.182156	0.739557	1.1565	Negative
HMDB0034023	Isosalicin	C13H18O7	0.0688524	-3.86035	0.389186	0.409843	1.42128	Positive		HMDB0032330	4-Hydroxy-2-butenoic acid gamma-lactone	C4H4O2	1.15071	0.202526	0.545881	0.262902	1.14486	Positive												HMDB0002149	3 Hydroxycoumarin	C9H6O3	0.0578378	-4.11184	0.382059	0.417869	1.15403	Negative
HMDB0005015	Gabapentin	C9H17NO2	1.26917	0.343882	0.495561	0.304903	1.4194	Negative		HMDB0000897	7-Methylguanine	C6H7N5O	0.208932	-2.25889	0.40343	0.394231	1.13808	Positive												HMDB0035140	Abscisic acid	C15H20O4	0.0355358	-4.81458	0.381013	0.41906	1.14887	Negative
HMDB0001563	1-Methylguanosine	C11H15N5O5	1.0767	0.106618	0.821218	0.0855418	1.4159	Positive		HMDB0000101	Deoxyadenosine	C10H13N5O3	0.597884	-0.742062	0.36141	0.441999	1.13728	Positive												HMDB0031127	5-Hexyltetrahydro-2-furanoctanoic acid	C18H34O3	0.410395	-1.28491	0.300299	0.522446	1.14772	Negative
HMDB0013228	Decanoylcholine	C15H32NO2+	1.21782	0.284307	0.444499	0.352129	1.41273	Positive		HMDB0041203	Ginsenoyne A linoleate	C35H52O3	1.14163	0.1911	0.383878	0.415807	1.13435	Positive												HMDB0033515	Citreovirenone	C14H16O4	0.0580096	-4.10756	0.387551	0.411671	1.14079	Negative
HMDB0000706	Aspartylphenylalanine	C13H16N2O5	0.15399	-2.69909	0.371665	0.429848	1.40715	Positive		HMDB0001190	Indoleacetaldehyde	C10H9NO	0.0484925	-4.36609	0.384698	0.41488	1.13294	Positive												HMDB0032549	N-Undecylbenzenesulfonic acid	C17H28O3S	1.67105	0.740754	0.394118	0.404374	1.13898	Negative
HMDB0013220	Beta-Citrylglutamic acid	C11H15NO10	2.26391	1.17882	0.23914	0.621348	1.40603	Negative		HMDB0061714	Docosadienoate (22:2n6)	C22H40O2	1.1795	0.238176	0.334058	0.476179	1.12976	Positive												HMDB0011523	LysoPE(22:4)	C27H48NO7P	1.08161	0.113175	0.87814	0.056436	1.1357	Negative
HMDB0060244	Phosphodimethylethanolamine	C4H12NO4P	1.61496	0.691503	0.0666256	1.17636	1.40399	Negative		HMDB0014339	Tramadol	C16H25NO2	1.19276	0.254304	0.303017	0.518533	1.11802	Positive												HMDB0040729	Linalool 3-(6''-malonylglucoside)	C19H30O9	1.29466	0.37257	0.768112	0.114575	1.12911	Negative
HMDB0003134	Biocytin	C16H28N4O4S	0.217133	-2.20335	0.404067	0.393546	1.40388	Positive		HMDB0246434	4-Heptyloxyphenol	C13H20O2	0.74543	-0.423855	0.183765	0.735737	1.11064	Positive												HMDB0011503	LysoPE(16:0)	C21H44NO7P	1.40506	0.490629	0.666831	0.175984	1.12215	Negative
HMDB0302964	24-Hydroxytetracosanoic acid	C24H48O3	0.776189	-0.36552	0.192429	0.715728	1.40362	Positive		HMDB0002725	Nandrolone	C18H26O2	1.29417	0.372031	0.410019	0.387196	1.10554	Positive												HMDB0002236	8-iso-PGA1	C20H32O4	0.0909491	-3.4588	0.378669	0.421741	1.11978	Negative
HMDB0000671	Indolelactic acid	C11H11NO3	0.736971	-0.44032	0.49072	0.309166	1.38946	Negative		HMDB0031565	Dihydrojasmone	C11H18O	0.939599	-0.0898826	0.808322	0.0924154	1.09613	Positive												HMDB0062551	4-Ethylphenylsulfate	C8H10O4S	0.0745324	-3.74599	0.388943	0.410114	1.11674	Negative
HMDB0251143	Succinyldisalicylic acid	C18H14O8	0.0190537	-5.71378	0.378824	0.421562	1.38853	Negative		HMDB0303223	4,8-Dimethyl-3,7-nonadien-2-one	C11H18O	0.939599	-0.0898826	0.808322	0.0924154	1.09613	Positive												HMDB0031720	Xenognosin B	C16H12O5	0.00766884	-7.02678	0.375892	0.424937	1.10412	Negative
HMDB0034183	Licoricidin	C26H32O5	0.0265759	-5.23374	0.378535	0.421894	1.38821	Negative		HMDB0241436	Pentadec-10-enoylcarnitine	C22H41NO4	0.806409	-0.310417	0.45327	0.343643	1.09126	Positive												HMDB0031690	3-Hexenyl b-primeveroside	C17H30O10	19.0757	4.25367	0.143758	0.842367	1.10328	Negative
HMDB0000562	Creatinine	C4H7N3O	0.824857	-0.277784	0.430647	0.365879	1.38472	Positive		HMDB0032090	12-Oxo-2,3-dinor-10,15-phytodienoic acid	C16H24O3	0.324364	-1.62431	0.468609	0.329189	1.08188	Positive												HMDB0003355	5-Aminopentanoic acid	C5H11NO2	1.75174	0.808785	0.155823	0.80737	1.0942	Negative
HMDB0038213	Humulol	C15H26O	1.16954	0.225944	0.425956	0.370635	1.38083	Positive		HMDB0061864	Dihomolinoleic acid	C18H32O2	1.25716	0.330168	0.430271	0.366258	1.07376	Positive												HMDB0000350	3-Hydroxysebacic acid	C10H18O5	0.0729601	-3.77675	0.387282	0.411973	1.0937	Negative
HMDB0013034	Palmitoylglycine	C18H35NO3	1.19271	0.254242	0.534773	0.271831	1.37946	Negative		HMDB0059907	Tetradecane	C14H30	1.1144	0.156269	0.350394	0.455443	1.06708	Positive												HMDB0240662	3-Methylcatechol 1-sulfate	C7H8O5S	0.0908397	-3.46053	0.375171	0.42577	1.09096	Negative
HMDB0001388	alpha-Linolenic acid	C18H30O2	1.13566	0.183531	0.298337	0.525293	1.37804	Positive		HMDB0302460	5-Hydroxycapsanthin-5,6-epoxide	C39H54O5	1.44867	0.534733	0.66109	0.179739	1.06371	Positive												HMDB0000857	Pimelic acid	C7H12O4	0.237343	-2.07496	0.386897	0.412405	1.08532	Negative
HMDB0006294	16-Hydroxyhexadecanoic acid	C16H32O3	0.390398	-1.35698	0.152767	0.815971	1.37749	Negative		HMDB0246061	3,5-Dimethyl-3'-isopropylthyronine	C20H25NO4	0.724953	-0.46404	0.207199	0.683613	1.0605	Positive												HMDB0011130	LysoPE(18:0)	C23H48NO7P	1.27654	0.352236	0.694894	0.158081	1.08457	Negative
HMDB0000409	5-Hydroxyhexanoic acid	C6H12O3	0.330688	-1.59646	0.342919	0.464809	1.36783	Negative		HMDB0000064	Creatine	C4H9N3O2	1.32055	0.401138	0.520178	0.283848	1.05903	Positive												HMDB0242440	Deoxycholylglutamine	C29H48N2O6	0.0506492	-4.30332	0.385753	0.41369	1.08439	Negative
HMDB0002664	Prostaglandin E3	C20H30O5	0.126171	-2.98654	0.377073	0.423574	1.36198	Positive		HMDB0253924	Tyrosine ethyl ester	C11H15NO3	0.716897	-0.480162	0.478768	0.319875	1.05827	Positive												HMDB0242378	Cholylasparagine	C28H46N2O7	0.198163	-2.33524	0.408791	0.388499	1.08313	Negative
HMDB0000139	Glyceric acid	C3H6O4	1.19822	0.260894	0.302679	0.519018	1.3584	Negative		HMDB0245468	2,4-Quinolinediol	C9H7NO2	0.0611246	-4.0321	0.391178	0.407626	1.04739	Positive												HMDB0030813	Cassiachromone	C13H12O4	0.874561	-0.193369	0.712161	0.147422	1.08126	Negative
HMDB0240258	Succinylacetoacetate	C8H10O6	1.26013	0.33357	0.543967	0.264428	1.35627	Positive		HMDB0248559	Arachidoyl Ethanolamide	C22H45NO2	0.815473	-0.294291	0.378185	0.422296	1.04533	Positive												HMDB0002338	Biochanin A	C16H12O5	0.0917344	-3.44639	0.389229	0.409795	1.07863	Negative
HMDB0245016	2-Aminoethyl oleate	C20H39NO2	1.19947	0.262402	0.270402	0.567991	1.35609	Positive		HMDB0034276	Cyclo(leucylprolyl)	C11H18N2O2	0.691501	-0.532196	0.329803	0.481746	1.04417	Positive												HMDB0000821	Phenylacetylglycine	C10H11NO3	1.19988	0.262888	0.779539	0.108162	1.07172	Negative
HMDB0005079	15-Deoxy-d-12,14-PGJ2	C20H28O3	0.867508	-0.205052	0.260399	0.58436	1.35502	Positive		HMDB0000517	Arginine	C6H14N4O2	1.18618	0.246321	0.570288	0.243906	1.03987	Positive												HMDB0038066	Garcimangosone D	C19H20O9	0.0226778	-5.46258	0.380634	0.419493	1.06303	Negative
HMDB0255986	Oxiracetam	C6H10N2O3	0.752033	-0.411132	0.578233	0.237897	1.34908	Positive		HMDB0062737	10-nitrooctadecenoic Acid	C18H33NO4	1.2018	0.265195	0.270279	0.568188	1.03182	Positive												HMDB0000672	Hexadecanedioic acid	C16H30O4	0.149731	-2.73956	0.379744	0.420509	1.05147	Negative
HMDB0001229	Dopaquinone	C9H9NO4	2.60862	1.38329	0.254562	0.594207	1.34795	Negative		HMDB0241153	10-Hydroxyundecanoylcarnitine	C18H35NO5	1.20108	0.264336	0.290044	0.537535	1.02495	Positive												HMDB0240295	Succinylaminoimidazole carboxamide riboside	C13H18N4O9	0.971157	-0.0422231	0.954894	0.020045	1.04994	Negative
HMDB0029512	4',5-Dihydroxy-7-methoxy-6-methylflavone	C17H14O5	0.0315149	-4.98782	0.381318	0.418713	1.34699	Positive		HMDB0014861	Methoxamine	C11H17NO3	1.21552	0.281572	0.41176	0.385356	1.0144	Positive												HMDB0132454	Apigenin 7,4'-dimethyl ether	C17H14O5	0.0263414	-5.24653	0.380977	0.419102	1.04952	Negative
HMDB0005760	Dihydrodaidzein	C15H12O4	0.0449438	-4.47573	0.380172	0.42002	1.34601	Positive		HMDB0004487	Carvone	C10H14O	0.996399	-0.00520452	0.988575	0.0049902	0.995092	Positive												HMDB0251390	Dimethyl-3-hydroxypyrid-4-one	C7H9NO2	0.149851	-2.7384	0.388465	0.410648	1.04688	Negative
HMDB0000062	Carnitine	C7H15NO3	1.13989	0.188897	0.336257	0.473329	1.34546	Positive		HMDB0005781	Glycitein	C16H12O5	0.0632137	-3.98362	0.384696	0.414882	0.992166	Positive												HMDB0011507	LysoPE(18:2)	C23H44NO7P	1.08042	0.11159	0.828716	0.0815944	1.04369	Negative
HMDB0037013	p-Mentha-1,3,8-triene	C10H14	0.843919	-0.244823	0.307284	0.512461	1.34202	Positive		HMDB0001932	Metoprolol	C15H25NO3	0.866272	-0.207108	0.511205	0.291405	0.991648	Positive												HMDB0255699	Nolomirole	C19H27NO4	0.121652	-3.03917	0.365641	0.436945	1.03676	Negative
HMDB0032397	Methyl-delta-ionone	C14H22O	0.873796	-0.194632	0.574515	0.240699	1.34159	Positive		HMDB0302990	Hexadeca-7,10,13-trienoic acid	C16H26O2	0.824658	-0.278131	0.523617	0.280986	0.987967	Positive												HMDB0241251	6-Hydroxydodeca-8,10-dienoylcarnitine	C19H33NO5	0.133177	-2.90858	0.364997	0.437711	1.03276	Negative
HMDB0061784	3-Allyl-1-cyclohexene	C9H14	0.830187	-0.268492	0.272955	0.563909	1.34013	Positive		HMDB0303660	Leucocyanidin	C15H14O7	1.52065	0.604692	0.669954	0.173955	0.982265	Positive												HMDB0000126	Glycerol 3-phosphate	C3H9O6P	1.09777	0.134571	0.607328	0.216576	1.03226	Negative
HMDB0002428	Terephthalic acid	C8H6O4	0.122968	-3.02364	0.362673	0.440485	1.33639	Negative		HMDB0010400	LysoPC(22:2)	C30H58NO7P	1.28436	0.361053	0.763095	0.117421	0.97757	Positive												HMDB0030766	11-Hydroxy-12-methoxydihydrokawain	C15H18O5	0.0526063	-4.24862	0.386191	0.413198	1.02503	Negative
HMDB0241228	Dodec-7-enedioylcarnitine	C19H33NO6	0.123749	-3.01452	0.352193	0.45322	1.33374	Negative		HMDB0038057	Dehydrophytosphingosine	C18H37NO3	1.1109	0.151728	0.381143	0.418912	0.976122	Positive												HMDB0061112	3-Carboxy-4-methyl-5-propyl-2-furanpropionic acid	C12H16O5	0.0569342	-4.13456	0.38605	0.413357	1.02484	Negative
HMDB0000617	2-Furoic acid	C5H4O3	1.19924	0.262116	0.316143	0.500116	1.33098	Negative		HMDB0112106	FAHFA(16:0/9-O-18:0)	C34H66O4	1.16103	0.215405	0.602371	0.220136	0.964638	Positive												HMDB0036046	Dehydrooreadone	C14H18O3	0.0477736	-4.38764	0.385243	0.414265	1.02433	Negative
HMDB0011676	Xylono-1,5-lactone	C5H8O5	1.18512	0.245031	0.314085	0.502953	1.32704	Negative		HMDB0015077	Cycrimine	C19H29NO	0.774169	-0.369279	0.433729	0.362781	0.959366	Positive												HMDB0005049	10-Nitrolinoleic acid	C18H31NO4	1.09258	0.12774	0.74058	0.130428	1.02321	Negative
HMDB0000673	Linoleic acid	C18H32O2	1.20638	0.270685	0.251329	0.599757	1.32636	Positive		HMDB0302293	Aplotaxene	C17H28	1.18128	0.240354	0.387659	0.41155	0.956113	Positive												HMDB0041731	Equol 4'-O-glucuronide	C21H22O9	1.23811	0.308141	0.673603	0.171596	1.02083	Negative
HMDB0037115	2-Hydroxy-4-(methylthio)butanoic acid	C5H10O3S	0.397629	-1.33051	0.40206	0.39571	1.32488	Negative		HMDB0303271	Polyglycerol esters of fatty acids	C24H48O6	1.08587	0.118845	0.620051	0.207573	0.945445	Positive												HMDB0246822	5-Methoxyindole	C9H9NO	0.208696	-2.26053	0.413359	0.383673	1.01744	Negative
HMDB0029000	Phenylalanyllysine	C15H23N3O3	2.91794	1.54495	0.226525	0.644885	1.32488	Negative		HMDB0029083	Tryptophyl-Glycine	C13H15N3O3	0.315435	-1.66458	0.194111	0.711949	0.937222	Positive												HMDB0062335	N-Oleoyl GABA	C22H41NO3	1.10964	0.150093	0.715225	0.145557	1.01341	Negative
HMDB0241037	5-Methylhexanoylcarnitine	C14H27NO4	1.67197	0.741549	0.320792	0.493777	1.32002	Positive		HMDB0255171	n-methyl-6-oxo-1,6-dihydropyridine-3-carboxamide	C7H8N2O2	1.35575	0.439096	0.300857	0.52164	0.928978	Positive												HMDB0060544	7-Hydroxyetodolac	C17H21NO4	0.119981	-3.05913	0.385604	0.413858	1.01148	Negative
HMDB0002019	Phytol	C20H40O	0.73922	-0.435924	0.198067	0.703189	1.31526	Positive		HMDB0003312	Daidzein	C15H10O4	0.208524	-2.26171	0.377632	0.422931	0.916096	Positive												HMDB0039505	2-(Arabinosylamino)-3-(glucosylamino)propanenitrile	C14H25N3O9	0.0313452	-4.99561	0.382607	0.417248	1.00942	Negative
HMDB0302931	N-Methylrosmaricine	C21H29NO4	0.117449	-3.08989	0.348965	0.457218	1.31046	Negative		HMDB0040338	3,5,5-Trimethyl-3-cyclohexen-1-one	C9H14O	0.934308	-0.0980306	0.76386	0.116986	0.914251	Positive												HMDB0251779	Succinic acid, sulfo-, 1,4-dioctyl ester	C20H38O7S	0.488873	-1.03247	0.207691	0.682583	1.00645	Negative
HMDB0304258	ADP ribose 1'',2''-cyclic phosphate	C15H19N5O16P3-3	1.21633	0.282537	0.491542	0.30844	1.30698	Negative		HMDB0244776	17-Octadecynoic acid	C18H32O2	1.14614	0.196782	0.401648	0.396154	0.913178	Positive												HMDB0041724	Dihydroferulic acid 4-O-sulfate	C10H12O7S	0.0358157	-4.80326	0.384374	0.415246	1.00588	Negative
HMDB0259756	Valpromide	C8H17NO	0.82576	-0.276206	0.302889	0.518717	1.30638	Positive		HMDB0001256	Spermine	C10H26N4	2.39468	1.25984	0.338114	0.470936	0.912052	Positive												HMDB0038057	Dehydrophytosphingosine	C18H37NO3	1.12783	0.173544	0.677439	0.16913	1.00318	Negative
HMDB0006236	Phenylacetaldehyde	C8H8O	0.626654	-0.67426	0.51078	0.291766	1.30569	Negative		HMDB0000222	Palmitoylcarnitine	C23H45NO4	0.93939	-0.0902043	0.895934	0.0477239	0.91176	Positive												HMDB0250895	Dda-tetracycline	C20H19NO8	0.0379052	-4.72146	0.383428	0.416316	0.995478	Negative
HMDB0059732	2-(2-Phenylacetoxy)propionylglycine	C13H15NO5	0.247984	-2.01168	0.348878	0.457327	1.30462	Negative		HMDB0301805	3-Oxo-2-(2-entenyl)cyclopentaneoctanoic acid	C18H30O3	1.15079	0.202627	0.435001	0.36151	0.91124	Positive												HMDB0245498	2,5-Dihydroxybenzenesulfonic Acid	C6H6O5S	0.0604353	-4.04846	0.392554	0.406101	0.988944	Negative
HMDB0252850	Glycerophosphoserine	C6H14NO8P	1.00547	0.00786304	0.993953	0.0026343	1.30223	Positive		HMDB0243577	2,4-Heptadienal	C7H10O	0.913137	-0.131096	0.659683	0.180664	0.911151	Positive												HMDB0241347	Tridecanedioylcarnitine	C20H37NO6	0.155458	-2.6854	0.361319	0.442109	0.987224	Negative
HMDB0302803	Halleridone	C8H10O3	0.467919	-1.09567	0.181557	0.740988	1.30093	Negative		HMDB0041582	Sapidolide A	C14H18O5	1.31017	0.389752	0.438495	0.358036	0.91008	Positive												HMDB0040706	7-Epi-12-hydroxyjasmonic acid glucoside	C18H28O9	2.30009	1.20169	0.530391	0.275404	0.978849	Negative
HMDB0000341	2-Octenedioic acid	C8H12O4	0.529822	-0.916421	0.240042	0.619712	1.30065	Positive		HMDB0242181	Hexadecasphingosine	C16H33NO2	1.13032	0.176734	0.396909	0.401309	0.89032	Positive												HMDB0011510	LysoPE(18:4)	C23H40NO7P	2.21558	1.14768	0.520524	0.283559	0.978296	Negative
HMDB0028742	Asparaginyl-Tryptophan	C15H18N4O4	0.326165	-1.61633	0.1375	0.861696	1.29769	Negative		HMDB0032702	Zeranol	C18H26O5	1.29198	0.369588	0.456758	0.340314	0.887047	Positive												HMDB0010386	LysoPC(18:2)	C26H50NO7P	1.61412	0.690751	0.584302	0.233363	0.97808	Negative
HMDB0000792	Sebacic acid	C10H18O4	0.188989	-2.40363	0.369895	0.431922	1.29129	Negative		HMDB0001218	Coumarin	C9H6O2	0.104574	-3.2574	0.405673	0.391824	0.884854	Positive												HMDB0002586	Chenodeoxycholic acid 3-sulfate	C24H40O7S	0.0376626	-4.73072	0.384781	0.414787	0.968934	Negative
HMDB0094691	Furanone A	C4H4O2	1.17661	0.234637	0.467686	0.330045	1.2888	Positive		HMDB0060482	Hexadecenal	C16H30O	1.28456	0.361273	0.293139	0.532927	0.88398	Positive												HMDB0243890	1-O-Hexadecyl-sn-glycero-3-phosphocholine	C24H52NO6P	1.45061	0.536658	0.640194	0.193688	0.96598	Negative
HMDB0243822	1-Aminocyclohexanecarboxylic acid	C7H13NO2	1.18204	0.241274	0.393402	0.405164	1.2878	Positive		HMDB0248208	alpha-Eleostearic acid	C18H30O2	0.708112	-0.497951	0.414032	0.382966	0.879927	Positive												HMDB0033373	2-Ethyl-1-hexanol sulfate	C8H18O4S	0.304266	-1.71659	0.401412	0.39641	0.965345	Negative
HMDB0241920	Pregnenetriol sulfate	C21H34O6S	0.0582078	-4.10264	0.34906	0.4571	1.28678	Negative		HMDB0241085	Dec-7-enedioylcarnitine	C17H29NO6	0.276267	-1.85586	0.435246	0.361265	0.87579	Positive												HMDB0252789	Glucose-6-phosphate lactate	C9H17O12P	2.1645	1.11404	0.177219	0.751489	0.964294	Negative
HMDB0002466	3-Hydroxybenzoic acid	C7H6O3	0.259401	-1.94675	0.285346	0.544628	1.27986	Negative		HMDB0031414	2,3-Dimethyl-2-cyclohexen-1-one	C8H12O	0.92113	-0.118524	0.707254	0.150424	0.873281	Positive												HMDB0034152	1-Nonen-3-ol	C9H18O	0.0703307	-3.8297	0.388736	0.410345	0.958807	Negative
HMDB0035814	Lactucin	C15H16O5	0.0375534	-4.73491	0.372676	0.428669	1.27882	Negative		HMDB0245858	9,10-Seco-5,7,10(19)-cholestatriene	C27H44	1.1369	0.185103	0.442223	0.354359	0.867956	Positive												HMDB0254984	N-(2-Carboxyphenyl)retinamide	C27H33NO3	1.04204	0.0594116	0.862575	0.0642034	0.955704	Negative
HMDB0244865	1-Benzazepine	C10H9N	0.0288595	-5.11481	0.380584	0.419549	1.27594	Negative		HMDB0036791	Isokobusone	C14H22O2	0.86883	-0.202854	0.501422	0.299796	0.866361	Positive												HMDB0241227	Dodec-2-enedioylcarnitine	C19H33NO6	0.128485	-2.96033	0.371131	0.430472	0.954604	Negative
HMDB0240296	Tryptophan 2-C-mannoside	C17H22N2O7	1.08589	0.118884	0.767085	0.115157	1.27548	Negative		HMDB0251324	Dihydroperillic acid	C10H16O2	1.11639	0.158844	0.522876	0.281601	0.8519	Positive												HMDB0000687	Leucine	C6H13NO2	1.5898	0.668843	0.173509	0.760678	0.952191	Negative
HMDB0249582	Candoxatrilat	C20H33NO7	0.101817	-3.29595	0.368161	0.433962	1.27084	Negative		HMDB0251572	Dodecylbenzene	C18H30	1.28928	0.36656	0.364253	0.438596	0.848419	Positive												HMDB0244161	1,3-Cyclohexanedione	C6H8O2	0.255069	-1.97104	0.366927	0.43542	0.948838	Negative
HMDB0002823	Docosatrienoic acid	C22H38O2	1.15419	0.206883	0.384737	0.414836	1.27065	Positive		HMDB0240601	LysoPG(16:0)	C22H45O9P	2.65874	1.41074	0.265205	0.576418	0.840745	Positive												HMDB0304734	Sitostanol-beta	C12H14N2O7	1.0727	0.101243	0.916441	0.0378955	0.945954	Negative
HMDB0011525	LysoPE(22:5)	C27H46NO7P	0.675628	-0.565699	0.21302	0.671579	1.27063	Positive		HMDB0245413	2,3-Dinor-TXB1	C19H34O5	0.535633	-0.900684	0.360943	0.442562	0.836721	Positive												HMDB0001863	2-Hydroxyvaleric acid	C5H10O3	0.644557	-0.633619	0.467896	0.329851	0.943821	Negative
HMDB0001889	Theophylline	C7H8N4O2	1.18797	0.248501	0.614569	0.211429	1.26563	Negative		HMDB0262907	PA(18:1O/13:0)	C34H63O9P	1.31662	0.396842	0.73984	0.130862	0.830901	Positive												HMDB0001858	p-Cresol	C7H8O	0.134952	-2.88948	0.38509	0.414437	0.943565	Negative
HMDB0012815	5-Aminopentanal	C5H11NO	1.12016	0.163702	0.357792	0.44637	1.26482	Positive		HMDB0006547	Stearidonic acid	C18H28O2	1.13012	0.176474	0.425197	0.371409	0.82935	Positive												HMDB0037023	2-Hydroxy-2,6,6-trimethylcyclohexanone	C9H16O2	0.107295	-3.22034	0.395399	0.402965	0.942689	Negative
HMDB0255970	Oxazine	C4H5NO	1.13161	0.178383	0.36807	0.434069	1.2643	Positive		HMDB0000761	Lithocholic acid	C24H40O3	1.14266	0.192399	0.441165	0.355399	0.828846	Positive												HMDB0000814	N-Acetylglucosamine 6-sulfate	C8H15NO9S	1.02895	0.0411765	0.922216	0.0351672	0.942355	Negative
HMDB0000788	Orotidine	C10H12N2O8	1.76465	0.819383	0.236032	0.62703	1.26198	Negative		HMDB0010382	LysoPC(16:0)	C24H50NO7P	1.33132	0.412853	0.577314	0.238588	0.822127	Positive												HMDB0011649	Glycerophosphoinositol	C9H19O11P	1.27773	0.353586	0.305865	0.51447	0.937829	Negative
HMDB0252828	Glycylprolylarginine	C13H24N6O4	0.102567	-3.28536	0.34897	0.457212	1.25854	Negative		HMDB0240552	Phenylalanine betaine	C12H17NO2	1.06058	0.0848537	0.871366	0.0597992	0.8131	Positive												HMDB0256405	Phenmedipham	C16H16N2O4	0.0531499	-4.23379	0.393346	0.405226	0.9372	Negative
HMDB0248328	Aminopentol	C22H47NO5	1.16277	0.21757	0.571066	0.243314	1.25846	Positive		HMDB0036820	beta-Ionol	C13H22O	0.84943	-0.235433	0.508551	0.293666	0.812258	Positive												HMDB0240605	LysoPS(16:0)	C22H44NO9P	2.16401	1.11371	0.524374	0.280359	0.932403	Negative
HMDB0004704	9,10-DHOME	C18H34O4	0.158494	-2.6575	0.38587	0.413559	1.25788	Negative		HMDB0242035	N-Lauroyl Leucine	C18H35NO3	0.933601	-0.0991228	0.730533	0.13636	0.811047	Positive												HMDB0041889	Etamiphylline	C13H21N5O2	0.0414821	-4.59137	0.385255	0.414252	0.926289	Negative
HMDB0014520	Trihexyphenidyl	C20H31NO	0.855215	-0.225641	0.3405	0.467883	1.25644	Positive		HMDB0002226	Adrenic acid	C22H36O2	1.03548	0.0502972	0.801277	0.0962175	0.77937	Positive												HMDB0244411	3-Carboxy-4-methyl-5-ethyl-2-furanpropionic acid	C11H14O5	0.107239	-3.2211	0.394251	0.404228	0.922258	Negative
HMDB0000391	7-Ketodeoxycholic acid	C24H38O5	0.148352	-2.75291	0.392351	0.406325	1.25633	Negative		HMDB0005049	10-Nitrolinoleic acid	C18H31NO4	1.08304	0.115087	0.613233	0.212374	0.777811	Positive												HMDB0006322	Tetracosapentaenoic acid (24:5n-6)	C24H38O2	2.79966	1.48525	0.349521	0.456526	0.921565	Negative
HMDB0252869	2-[(Tetrahydrofurfuryl)oxy]ethanol	C7H14O3	0.351109	-1.51001	0.364759	0.437994	1.25557	Negative		HMDB0036186	Pyrazinemethanethiol	C5H6N2S	1.261	0.33457	0.651403	0.18615	0.773183	Positive												HMDB0000499	5-Tetradecenoic acid	C14H26O2	0.205991	-2.27934	0.399988	0.397953	0.919513	Negative
HMDB0000197	Indoleacetic acid	C10H9NO2	0.140619	-2.83013	0.383233	0.416537	1.24989	Positive		HMDB0013751	2-Hydroxypyridine	C5H5NO	0.778071	-0.362027	0.539555	0.267964	0.766405	Positive												HMDB0011621	Cinnamoylglycine	C11H11NO3	0.565587	-0.822179	0.657619	0.182026	0.915031	Negative
HMDB0251567	Dodecenoylcarnitine	C19H35NO4	0.0961463	-3.37863	0.373703	0.427473	1.24871	Negative		HMDB0011563	MG(15:0/0:0)	C18H36O4	0.849828	-0.234757	0.538194	0.269061	0.759383	Positive												HMDB0032551	Valeraldehyde propyleneglycol acetal	C8H16O2	0.30641	-1.70646	0.413082	0.383963	0.91493	Negative
HMDB0241174	Undec-2-enedioylcarnitine	C18H31NO6	0.13058	-2.93699	0.367188	0.435111	1.24668	Negative		HMDB0060103	9-Deoxy-delta12-PGD2	C20H32O4	0.805208	-0.312567	0.606351	0.217276	0.750295	Positive												HMDB0001448	Sulfate	H2O4S	0.120123	-3.05741	0.395203	0.403179	0.911406	Negative
HMDB0032797	Jasmonic acid	C12H18O3	0.176686	-2.50074	0.30932	0.509592	1.24589	Negative		HMDB0035593	Rishitin	C14H22O2	1.22637	0.294398	0.483515	0.31559	0.74874	Positive												HMDB0013897	4-ene-Valproic acid	C8H14O2	0.282525	-1.82355	0.415132	0.381814	0.905951	Negative
HMDB0060464	Codeine-6-glucuronide	C24H29NO9	0.046505	-4.42647	0.380718	0.419396	1.24547	Negative		HMDB0006556	4-Hydroxyglutamate semialdehyde	C5H9NO4	0.904544	-0.144738	0.591704	0.227895	0.746776	Positive												HMDB0033183	2-Benzofurancarboxaldehyde	C9H6O2	1.04676	0.065935	0.869024	0.0609683	0.905122	Negative
HMDB0000159	Phenylalanine	C9H11NO2	0.82427	-0.278811	0.70645	0.150918	1.24329	Positive		HMDB0000148	Glutamic acid	C5H9NO4	0.904544	-0.144738	0.591704	0.227895	0.746776	Positive												HMDB0014572	Streptozocin	C8H15N3O7	0.0544609	-4.19863	0.387802	0.41139	0.903353	Negative
HMDB0030996	Colnelenic acid	C18H28O3	0.19792	-2.33701	0.411661	0.38546	1.23551	Positive		HMDB0011523	LysoPE(22:4)	C27H48NO7P	1.37905	0.463673	0.579626	0.236852	0.745729	Positive												HMDB0035647	3,14-Dihydroxy-11,13-dihydrocostunolide	C15H22O4	0.127026	-2.9768	0.396712	0.401524	0.903049	Negative
HMDB0000416	17-Hydroxypregnenolone sulfate	C21H32O6S	0.0625156	-3.99964	0.342212	0.465705	1.23452	Negative		HMDB0002815	LysoPC(18:1)	C26H52NO7P	1.75616	0.812426	0.487626	0.311913	0.745397	Positive												HMDB0000394	3-Hydroxytetradecanedioic acid	C14H26O5	0.0623785	-4.00281	0.387756	0.411442	0.903042	Negative
HMDB0245936	3-Methyltetrahydrophthalic anhydride	C9H10O3	3.41239	1.77078	0.418291	0.378521	1.23396	Negative		HMDB0029171	3-Hydroxyadipic acid 3,6-lactone	C6H8O4	1.143	0.192821	0.587874	0.230715	0.744718	Positive												HMDB0030982	6-Ketomyristic acid	C14H26O3	0.0461775	-4.43667	0.387695	0.41151	0.90115	Negative
HMDB0060026	Vanilloylglycine	C10H11NO5	0.640758	-0.642149	0.471507	0.326511	1.23145	Positive		HMDB0013161	2-Hexenoylcarnitine	C13H23NO4	1.13343	0.180696	0.75119	0.12425	0.743825	Positive												HMDB0011635	p-Cresol sulfate	C7H8O4S	0.144371	-2.79215	0.403625	0.394022	0.900948	Negative
HMDB0059875	Carvotanacetone	C10H16O	0.921706	-0.117621	0.70779	0.150096	1.23103	Positive		HMDB0037829	6-(3-Hexenyl)tetrahydro-2H-pyran-2-one	C11H18O2	1.05035	0.0708712	0.810396	0.0913027	0.740299	Positive												HMDB0241206	Undecanedioylcarnitine	C18H33NO6	0.192099	-2.38008	0.389486	0.409508	0.899728	Negative
HMDB0304008	1,3-dihydroxy-N-methylacridone	C14H11NO3	0.037295	-4.74487	0.386195	0.413194	1.22476	Positive		HMDB0243937	1-Methylcyclohexane-1,2-dicarboxylic acid	C9H14O4	1.07094	0.0988816	0.855787	0.0676342	0.733036	Positive												HMDB0000151	Estradiol	C18H24O2	0.0323499	-4.9501	0.3855	0.413976	0.897937	Negative
HMDB0241321	Tridec-11-enedioylcarnitine	C20H35NO6	0.129193	-2.9524	0.331185	0.479929	1.22443	Negative		HMDB0031445	Undecane	C11H24	0.933062	-0.0999548	0.713793	0.146427	0.731217	Positive												HMDB0012798	5'-Carboxy-alpha-chromanol	C19H28O4	0.0490634	-4.34921	0.388984	0.410069	0.893827	Negative
HMDB0240760	3-Hydroxydodecenoylcarnitine	C19H35NO5	0.100641	-3.31271	0.359789	0.443952	1.22098	Negative		HMDB0013326	2-Dodecenoylcarnitine	C19H35NO4	0.32498	-1.62158	0.303624	0.517663	0.727477	Positive												HMDB0240444	3-Methylgallic acid 5-sulfate	C8H10O8S	0.115984	-3.108	0.38344	0.416302	0.892524	Negative
HMDB0029534	Glyzarin	C18H14O4	0.435016	-1.20086	0.276968	0.557571	1.21937	Positive		HMDB0036759	Pregeijerene	C12H18	0.952681	-0.0699353	0.78639	0.104362	0.725995	Positive												HMDB0039974	p-Menthane-1,2,8,9-tetrol	C10H20O4	0.0520372	-4.26431	0.387003	0.412285	0.891658	Negative
HMDB0004483	Estrone glucuronide	C24H30O8	0.0423449	-4.56167	0.363056	0.440027	1.21696	Negative		HMDB0031098	4-Oxo-9,11,13,15-octadecatetraenoic acid	C18H26O3	1.43756	0.523618	0.52031	0.283738	0.724737	Positive												HMDB0253742	4-(4-Methylcyclohexyl)-4-oxobutanoic acid	C11H18O3	0.194899	-2.3592	0.414227	0.382762	0.890063	Negative
HMDB0302153	Tambulin	C18H16O7	0.0337962	-4.887	0.382738	0.417098	1.21666	Negative		HMDB0241681	Hept-3-enoylcarnitine	C14H25NO4	1.17286	0.230035	0.592564	0.227265	0.723445	Positive												HMDB0000134	Fumaric acid	C4H4O4	0.783159	-0.352624	0.563469	0.24913	0.88563	Negative
HMDB0032179	sec-Butylamine	C4H11N	1.28223	0.358655	0.345388	0.461693	1.21607	Positive		HMDB0003045	Ergothioneine	C9H15N3O2S	1.26726	0.341715	0.622954	0.205544	0.72115	Positive												HMDB0244759	16beta-OH-Dhea sulfate	C19H28O6S	0.0886393	-3.49591	0.377334	0.423274	0.885427	Negative
HMDB0032443	3-Hydroxynonyl acetate	C11H22O3	0.070127	-3.83389	0.376251	0.424522	1.21587	Negative		HMDB0010221	9,10-DiHODE	C18H32O4	1.16161	0.21612	0.455888	0.341142	0.710599	Positive												HMDB0010203	13-HOTE	C18H30O3	0.100692	-3.31197	0.389487	0.409507	0.884677	Negative
HMDB0012273	Palmitic amide	C16H33NO	0.743909	-0.426801	0.186474	0.729382	1.2148	Positive		HMDB0241665	4-Hydroxyhexanoycarnitine	C13H25NO5	1.2263	0.294308	0.650734	0.186596	0.708862	Positive												HMDB0037260	Todatriol glucoside	C17H26O10	3.4924	1.80422	0.446122	0.350546	0.883675	Negative
HMDB0030452	Blasticidin S	C17H26N8O5	0.118433	-3.07786	0.328841	0.483014	1.20632	Negative		HMDB0015168	Cerulenin	C12H17NO3	1.12013	0.163671	0.486601	0.312827	0.704094	Positive												HMDB0035918	7(14)-Bisabolene-2,3,10,11-tetrol	C15H28O4	0.241281	-2.05121	0.403496	0.39416	0.881707	Negative
HMDB0034671	5,8-Megastigmadien-4-one	C13H20O	0.903577	-0.14628	0.670967	0.173299	1.20027	Positive		HMDB0010363	5-Hydroxy-6-methoxyindole glucuronide	C15H17NO8	1.34003	0.422265	0.77127	0.112793	0.704034	Positive												HMDB0011686	p-Cresol glucuronide	C13H16O7	1.64437	0.717532	0.625942	0.203466	0.881082	Negative
HMDB0031336	9-Cycloheptadecen-1-one	C17H30O	0.848736	-0.236612	0.429241	0.367298	1.19679	Positive		HMDB0000114	Glycerylphosphorylethanolamine	C5H14NO6P	1.46403	0.549946	0.512657	0.290173	0.701392	Positive												HMDB0003335	IDP	C10H14N4O11P2	1.09888	0.136029	0.804813	0.0943049	0.880915	Negative
HMDB0001139	Prostaglandin F2a	C20H34O5	0.145108	-2.7848	0.175811	0.754953	1.19418	Negative		HMDB0250956	Dehydromonocrotaline	C16H21NO6	1.45345	0.539477	0.477683	0.32086	0.701255	Positive												HMDB0036640	Furanofukinin	C16H24O2	0.30459	-1.71506	0.38129	0.418744	0.88061	Negative
HMDB0036626	3,4-Dihydro-2H-1-benzopyran-2-one	C9H8O2	1.10607	0.145439	0.733396	0.134662	1.19184	Negative		HMDB0004668	13-OxoODE	C18H30O3	0.923556	-0.114729	0.646085	0.18971	0.695491	Positive												HMDB0010363	5-Hydroxy-6-methoxyindole glucuronide	C15H17NO8	1.42764	0.513627	0.664861	0.177269	0.878948	Negative
HMDB0259391	5-Cholesten-3beta-25-diol-3-sulfate	C27H46O5S	0.826302	-0.275258	0.586954	0.231396	1.19181	Negative		HMDB0032929	Benzofuran	C8H6O	1.21934	0.286098	0.579768	0.236745	0.693089	Positive												HMDB0013267	N-Decanoylglycine	C12H23NO3	1.06316	0.088358	0.827564	0.0821987	0.878669	Negative
HMDB0302218	(1-Propenyl)-cysteine disulfide	C6H11NO2S2	1.84298	0.882038	0.480033	0.318728	1.18946	Negative		HMDB0003073	gamma-Linolenic acid	C18H30O2	0.980106	-0.0289906	0.92995	0.0315404	0.691298	Positive												HMDB0000123	Glycine	C2H5NO2	1.10348	0.142059	0.85665	0.0671968	0.87864	Negative
HMDB0011478	LysoPE(18:3)	C23H42NO7P	1.50169	0.586586	0.550499	0.259244	1.18872	Negative		HMDB0062335	N-Oleoyl GABA	C22H41NO3	1.12441	0.169169	0.5958	0.224899	0.68756	Positive												HMDB0301821	2-Hydroxycampholonic acid	C10H16O4	0.269776	-1.89017	0.410862	0.386304	0.876575	Negative
HMDB0061918	1,3-Dihydro-(2H)-indol-2-one	C8H7NO	0.333505	-1.58422	0.404889	0.392664	1.18805	Positive		HMDB0003229	Palmitoleic acid	C16H30O2	1.10137	0.139303	0.566432	0.246853	0.679391	Positive												HMDB0244346	11-Dehydro-2,3-dinor-txb2	C18H28O6	0.165387	-2.59608	0.40071	0.39717	0.876522	Negative
HMDB0003217	Genistein	C15H10O5	0.160231	-2.64178	0.373581	0.427615	1.18762	Negative		HMDB0059826	alpha-Ionene	C13H18	1.08512	0.117857	0.641506	0.192799	0.677218	Positive												HMDB0012175	5-Acetamidovalerate	C7H13NO3	0.603179	-0.729341	0.426799	0.369777	0.875858	Negative
HMDB0059978	4-Hydroxy-5-(dihydroxyphenyl)-valeric acid-O-sulphate	C11H14O8S	0.026142	-5.25749	0.380341	0.419827	1.1789	Negative		HMDB0006285	4-oxo-Retinoic acid	C20H26O3	1.14153	0.190967	0.596176	0.224626	0.671813	Positive												HMDB0030471	1,4-Ipomeadiol	C9H14O3	0.178193	-2.48849	0.406048	0.391423	0.875325	Negative
HMDB0243986	1-Pentanesulfonic acid	C5H12O3S	0.0931944	-3.42361	0.357197	0.447093	1.1715	Negative		HMDB0255213	N-OCTANOYLHOMOSERINE LACTONE	C12H21NO3	0.912533	-0.132051	0.756698	0.121078	0.660028	Positive												HMDB0059997	Dihyroxy-1H-indole glucuronide I	C14H15NO8	0.912397	-0.132266	0.935442	0.0289832	0.872563	Negative
HMDB0062341	N-Stearoyl GABA	C22H43NO3	1.16671	0.222446	0.589903	0.229219	1.16915	Negative		HMDB0241987	N-Linoleoyl Tyrosine	C27H41NO4	1.74498	0.803213	0.449017	0.347737	0.651899	Positive												HMDB0037798	10,16-Dihydroxyhexadecanoic acid	C16H32O4	0.0931945	-3.42361	0.394363	0.404104	0.862786	Negative
HMDB0002013	Butyrylcarnitine	C11H21NO4	1.16006	0.214202	0.615528	0.210752	1.16365	Negative		HMDB0000094	Citric acid	C6H8O7	1.04228	0.0597463	0.912054	0.0399793	0.648851	Positive												HMDB0303359	Coclaurine	C17H19NO3	0.03059	-5.0308	0.385584	0.413881	0.861058	Negative
HMDB0013125	Hydroxypropionylcarnitine	C10H19NO5	0.663069	-0.59277	0.355563	0.449083	1.15897	Positive		HMDB0252076	Ethylestrenol	C20H32O	1.13951	0.188408	0.736609	0.132763	0.646407	Positive												HMDB0002664	Prostaglandin E3	C20H30O5	0.144845	-2.78741	0.399202	0.398807	0.859001	Negative
HMDB0304479	salicyl-6-hydroxy-2-cyclohexene-on-oyl	C14H14O5	0.0411634	-4.60249	0.382197	0.417712	1.1586	Negative		HMDB0032142	2,4-Dimethylbenzaldehyde	C9H10O	0.904526	-0.144765	0.776815	0.109683	0.643684	Positive												HMDB0041144	8-Deoxy-11,13-dihydroxygrosheimin	C15H20O5	0.143604	-2.79983	0.402991	0.394704	0.858888	Negative
HMDB0243928	1-Methyl-3,4-dihydroisoquinoline	C10H11N	0.0224158	-5.47934	0.383392	0.416357	1.1572	Negative		HMDB0303903	2-dodecen-1-ol	C12H24O	0.851602	-0.231748	0.514136	0.288922	0.640586	Positive												HMDB0062364	6-Hydroxy-3-oxotetradecenoic acid	C14H24O4	0.15634	-2.67724	0.400556	0.397336	0.855779	Negative
HMDB0062283	11-Hydroxy-D4-neuroprostane	C22H32O5	0.136676	-2.87117	0.182156	0.739557	1.1565	Negative		HMDB0062669	11-nitro-1-undecene	C11H21NO2	0.938516	-0.0915469	0.764029	0.11689	0.63098	Positive												HMDB0005076	13,14-Dihydro PGF-1a	C20H38O5	1.17463	0.232205	0.802817	0.0953833	0.853808	Negative
HMDB0002096	3-Indolebutyric acid	C12H13NO2	0.736872	-0.440513	0.446018	0.350648	1.15579	Positive		HMDB0260491	MG(18:1-O/0:0)	C21H38O5	0.531395	-0.912145	0.495784	0.304707	0.630165	Positive												HMDB0001264	Dehydroascorbic acid	C6H6O6	1.284	0.36065	0.496424	0.304147	0.851047	Negative
HMDB0258541	Succinimidyl carbonate	C5H5NO5	0.141889	-2.81716	0.394094	0.4044	1.15555	Positive		HMDB0006709	Ubiquinone-2	C19H26O4	1.89891	0.92517	0.357871	0.446274	0.628235	Positive												HMDB0251421	Dinitrophenyl-lysine	C12H16N4O6	0.0680258	-3.87778	0.385933	0.413488	0.850164	Negative
HMDB0002149	3 Hydroxycoumarin	C9H6O3	0.0578378	-4.11184	0.382059	0.417869	1.15403	Negative		HMDB0004610	Phytosphingosine	C18H39NO3	1.07918	0.109932	0.64539	0.190178	0.628197	Positive												HMDB0000118	Homovanillic acid	C9H10O4	0.423157	-1.24074	0.404332	0.393262	0.847274	Negative
HMDB0002227	Capsaicin	C18H27NO3	1.27659	0.352298	0.300248	0.52252	1.14925	Positive		HMDB0302724	12-Oxophytodienoic acid	C18H28O3	1.09734	0.134005	0.657131	0.182348	0.623137	Positive												HMDB0012247	2,3-Dihydrodipicolinate	C7H7NO4	1.0949	0.130797	0.842829	0.0742605	0.846809	Negative
HMDB0035140	Abscisic acid	C15H20O4	0.0355358	-4.81458	0.381013	0.41906	1.14887	Negative		HMDB0010404	LysoPC(22:6)	C30H50NO7P	1.24831	0.319978	0.750203	0.124821	0.622743	Positive												HMDB0000086	Glycerophosphocholine	C8H20NO6P	1.06502	0.0908755	0.85839	0.0663154	0.846619	Negative
HMDB0031127	5-Hexyltetrahydro-2-furanoctanoic acid	C18H34O3	0.410395	-1.28491	0.300299	0.522446	1.14772	Negative		HMDB0245898	3-Hydroxycyclobut-2-en-1-one	C4H4O2	1.0215	0.0306897	0.953178	0.0208258	0.620565	Positive												HMDB0060002	Indole-3-carboxilic acid-O-sulphate	C9H7NO5S	0.0979026	-3.35251	0.395914	0.402399	0.843995	Negative
HMDB0013132	Hydroxyvalerylcarnitine	C12H23NO5	1.08754	0.121071	0.772866	0.111896	1.14703	Positive		HMDB0244507	13-Docosenamide	C22H43NO	1.11241	0.153693	0.662978	0.178501	0.613429	Positive												HMDB0033240	Grevilline B	C18H12O7	0.0424154	-4.55927	0.386921	0.412378	0.843238	Negative
HMDB0032330	4-Hydroxy-2-butenoic acid gamma-lactone	C4H4O2	1.15071	0.202526	0.545881	0.262902	1.14486	Positive		HMDB0039884	2-Cyclotetradecen-1-one	C14H24O	1.10056	0.138238	0.580556	0.236156	0.604148	Positive												HMDB0031128	10-Undecenal	C11H20O	0.412668	-1.27695	0.387707	0.411496	0.843183	Negative
HMDB0032549	N-Undecylbenzenesulfonic acid	C17H28O3S	1.67105	0.740754	0.394118	0.404374	1.13898	Negative		HMDB0061835	Heptaethylene glycol	C14H30O8	0.891935	-0.164989	0.712263	0.14736	0.600838	Positive												HMDB0000892	Valeric acid	C5H10O2	0.0663156	-3.91451	0.387234	0.412027	0.83843	Negative
HMDB0000897	7-Methylguanine	C6H7N5O	0.208932	-2.25889	0.40343	0.394231	1.13808	Positive		HMDB0041107	5-Eicosyne	C20H38	0.838296	-0.254469	0.423276	0.373377	0.598673	Positive												HMDB0240506	Enterolactone 3''-sulfate	C18H18O7S	0.0602377	-4.05319	0.390489	0.408391	0.828425	Negative
HMDB0000101	Deoxyadenosine	C10H13N5O3	0.597884	-0.742062	0.36141	0.441999	1.13728	Positive		HMDB0059834	Pentylbenzene	C11H16	0.997798	-0.00318051	0.990114	0.00431478	0.581713	Positive												HMDB0036047	3alpha-Hydroxyoreadone	C14H20O4	0.472968	-1.08019	0.507348	0.294694	0.826726	Negative
HMDB0041203	Ginsenoyne A linoleate	C35H52O3	1.14163	0.1911	0.383878	0.415807	1.13435	Positive		HMDB0032147	Geranylcitronellol	C20H36O	1.10638	0.145842	0.575689	0.239812	0.574405	Positive												HMDB0010724	3-Oxodecanoic acid	C10H18O3	0.348773	-1.51964	0.411199	0.385948	0.82627	Negative
HMDB0001190	Indoleacetaldehyde	C10H9NO	0.0484925	-4.36609	0.384698	0.41488	1.13294	Positive		HMDB0240588	Myristoleoylcarnitine	C21H39NO4	0.184174	-2.44086	0.335623	0.474149	0.572449	Positive												HMDB0002340	2-Methylbenzoic acid	C8H8O2	0.371275	-1.42944	0.25424	0.594755	0.825435	Negative
HMDB0061714	Docosadienoate (22:2n6)	C22H40O2	1.1795	0.238176	0.334058	0.476179	1.12976	Positive		HMDB0006344	Phenylacetylglutamine	C13H16N2O4	0.499343	-1.0019	0.635099	0.197159	0.571959	Positive												HMDB0031342	Cyclohexanecarboxylic acid	C7H12O2	0.489483	-1.03067	0.413653	0.383364	0.824209	Negative
HMDB0040729	Linalool 3-(6''-malonylglucoside)	C19H30O9	1.29466	0.37257	0.768112	0.114575	1.12911	Negative		HMDB0060610	Hydroxyhexamide	C15H22N2O4S	1.42648	0.512461	0.749367	0.125305	0.57164	Positive												HMDB0246582	4-Tert-Amylphenol	C11H16O	0.0609924	-4.03523	0.39104	0.407779	0.823637	Negative
HMDB0002236	8-iso-PGA1	C20H32O4	0.0909491	-3.4588	0.378669	0.421741	1.11978	Negative		HMDB0062656	Linoleamide	C18H33NO	1.00807	0.011601	0.976798	0.0101954	0.563159	Positive												HMDB0030808	Pinocembrin	C15H12O4	0.0508254	-4.29831	0.384647	0.414938	0.812752	Negative
HMDB0014339	Tramadol	C16H25NO2	1.19276	0.254304	0.303017	0.518533	1.11802	Positive		HMDB0007005	CPA(18:1)	C21H39O6P	1.01177	0.0168802	0.954854	0.020063	0.553684	Positive												HMDB0000982	5-Methylcytidine	C10H15N3O5	1.27481	0.350284	0.692468	0.1596	0.810858	Negative
HMDB0062551	4-Ethylphenylsulfate	C8H10O4S	0.0745324	-3.74599	0.388943	0.410114	1.11674	Negative		HMDB0243861	1-Deoxymanno-heptulose	C7H14O6	1.00918	0.0131895	0.972791	0.0119807	0.551187	Positive												HMDB0003747	Resveratrol	C14H12O3	0.0574097	-4.12256	0.390814	0.40803	0.810298	Negative
HMDB0246434	4-Heptyloxyphenol	C13H20O2	0.74543	-0.423855	0.183765	0.735737	1.11064	Positive		HMDB0011503	LysoPE(16:0)	C21H44NO7P	1.2342	0.303572	0.66901	0.174567	0.547683	Positive												HMDB0000433	1,3,7,12-Tetrahydroxycholan-24-oic acid	C24H40O6	0.174167	-2.52146	0.401841	0.395945	0.799118	Negative
HMDB0002725	Nandrolone	C18H26O2	1.29417	0.372031	0.410019	0.387196	1.10554	Positive		HMDB0011130	LysoPE(18:0)	C23H48NO7P	1.108	0.147954	0.764187	0.1168	0.537961	Positive												HMDB0000518	Chenodeoxycholic acid	C24H40O4	1.34603	0.428715	0.74145	0.129918	0.796186	Negative
HMDB0031720	Xenognosin B	C16H12O5	0.00766884	-7.02678	0.375892	0.424937	1.10412	Negative		HMDB0034579	8-O-Methyloblongine	C20H26NO3+	1.13055	0.177029	0.704226	0.152288	0.537172	Positive												HMDB0000929	Tryptophan	C11H12N2O2	1.03414	0.0484277	0.890697	0.0502701	0.795371	Negative
HMDB0031690	3-Hexenyl b-primeveroside	C17H30O10	19.0757	4.25367	0.143758	0.842367	1.10328	Negative		HMDB0060512	Sterol	C17H28O	0.974883	-0.036699	0.894061	0.0486327	0.535039	Positive												HMDB0001429	Phosphate	H3O4P	0.504507	-0.987055	0.373456	0.42776	0.789018	Negative
HMDB0031565	Dihydrojasmone	C11H18O	0.939599	-0.0898826	0.808322	0.0924154	1.09613	Positive		HMDB0013126	Butenylcarnitine	C11H19NO4	0.941046	-0.0876631	0.906808	0.0424845	0.533735	Positive												HMDB0029604	Lubiminol	C15H26O3	0.312702	-1.67714	0.424695	0.371923	0.78816	Negative
HMDB0303223	4,8-Dimethyl-3,7-nonadien-2-one	C11H18O	0.939599	-0.0898826	0.808322	0.0924154	1.09613	Positive		HMDB0041862	Glucaro-1,4-lactone	C6H8O7	0.945285	-0.0811782	0.86602	0.0624718	0.528483	Positive												HMDB0041697	6'-Hydroxyenterolactone	C18H18O5	0.0902627	-3.46973	0.399714	0.398251	0.787993	Negative
HMDB0003355	5-Aminopentanoic acid	C5H11NO2	1.75174	0.808785	0.155823	0.80737	1.0942	Negative		HMDB0061705	6-Oxopiperidine-2-carboxylic acid	C6H9NO3	0.995103	-0.00708179	0.992901	0.00309407	0.527712	Positive												HMDB0302281	9,10-Dihydroxystearic acid	C18H36O4	0.412529	-1.27743	0.442956	0.353639	0.787792	Negative
HMDB0000350	3-Hydroxysebacic acid	C10H18O5	0.0729601	-3.77675	0.387282	0.411973	1.0937	Negative		HMDB0032925	1-Phenyl-1,3-eicosanedione	C26H42O2	1.71683	0.779745	0.425826	0.370768	0.523597	Positive												HMDB0030985	alpha-Carboxy-delta-decalactone	C11H18O4	0.200821	-2.31602	0.410329	0.386868	0.787152	Negative
HMDB0241436	Pentadec-10-enoylcarnitine	C22H41NO4	0.806409	-0.310417	0.45327	0.343643	1.09126	Positive		HMDB0000220	Palmitic acid	C16H32O2	1.05188	0.0729667	0.760985	0.118624	0.523133	Positive												HMDB0001220	Prostaglandin E2	C20H32O5	0.175714	-2.5087	0.416678	0.380199	0.78573	Negative
HMDB0240662	3-Methylcatechol 1-sulfate	C7H8O5S	0.0908397	-3.46053	0.375171	0.42577	1.09096	Negative		HMDB0014327	Baclofen	C10H12ClNO2	0.920295	-0.119832	0.622895	0.205585	0.521983	Positive												HMDB0032959	1-Octen-3-yl glucoside	C14H26O6	0.111813	-3.16085	0.398585	0.399479	0.78499	Negative
HMDB0000857	Pimelic acid	C7H12O4	0.237343	-2.07496	0.386897	0.412405	1.08532	Negative		HMDB0240766	3-Hydroxy-5-octenoylcarnitine	C15H27NO5	0.803733	-0.315212	0.616083	0.210361	0.517533	Positive												HMDB0240213	Prostaglandin lactone-diol	C15H24O4	0.16786	-2.57467	0.406874	0.39054	0.784752	Negative
HMDB0242440	Deoxycholylglutamine	C29H48N2O6	0.0506492	-4.30332	0.385753	0.41369	1.08439	Negative		HMDB0002007	Tetracosahexaenoic acid	C24H36O2	0.512905	-0.963237	0.457745	0.339377	0.516906	Positive												HMDB0247089	6-Methylprednisone	C22H28O5	0.152426	-2.71382	0.408087	0.389247	0.783704	Negative
HMDB0242378	Cholylasparagine	C28H46N2O7	0.198163	-2.33524	0.408791	0.388499	1.08313	Negative		HMDB0241954	N-Oleoyl Arginine	C24H46N4O3	0.667846	-0.582413	0.552558	0.257622	0.513827	Positive												HMDB0000865	Muricholic acid	C24H40O5	0.0681044	-3.87611	0.395017	0.403384	0.783552	Negative
HMDB0032090	12-Oxo-2,3-dinor-10,15-phytodienoic acid	C16H24O3	0.324364	-1.62431	0.468609	0.329189	1.08188	Positive		HMDB0012150	2-Keto-6-acetamidocaproate	C8H13NO4	0.969666	-0.0444402	0.950662	0.0219738	0.512022	Positive												HMDB0000943	Threonic acid	C4H8O5	0.407185	-1.29625	0.149597	0.825078	0.782112	Negative
HMDB0030813	Cassiachromone	C13H12O4	0.874561	-0.193369	0.712161	0.147422	1.08126	Negative		HMDB0242112	2-Aminooctadeca-4,14-diene-1,3-diol	C18H35NO2	1.14401	0.194097	0.361633	0.441732	0.497271	Positive												HMDB0034757	4-Methoxybenzenepropanol 1-(2-sulfoglucoside)	C16H24O10S	0.121606	-3.03971	0.404701	0.392865	0.779722	Negative
HMDB0002338	Biochanin A	C16H12O5	0.0917344	-3.44639	0.389229	0.409795	1.07863	Negative		HMDB0009215	PE(18:4/P-18:1)	C41H72NO7P	1.35606	0.439422	0.622784	0.205662	0.493186	Positive												HMDB0002504	3-Sulfodeoxycholic acid	C23H38O7S	1.3063	0.385486	0.498443	0.302384	0.775995	Negative
HMDB0061864	Dihomolinoleic acid	C18H32O2	1.25716	0.330168	0.430271	0.366258	1.07376	Positive		HMDB0302291	1,11-Tridecadiene	C13H24	1.06202	0.0868122	0.740422	0.130521	0.491923	Positive												HMDB0059633	9,10-dihydroxyoctadecanoate	C18H36O4	0.399844	-1.32249	0.424367	0.372259	0.774056	Negative
HMDB0000821	Phenylacetylglycine	C10H11NO3	1.19988	0.262888	0.779539	0.108162	1.07172	Negative		HMDB0034382	11,13-Octadecadien-9-ynoic acid	C18H28O2	0.880564	-0.183501	0.73514	0.13363	0.48879	Positive												HMDB0032662	9-Hydroxy-10-undecenoic acid	C11H20O3	0.0983074	-3.34656	0.399953	0.397991	0.772144	Negative
HMDB0059907	Tetradecane	C14H30	1.1144	0.156269	0.350394	0.455443	1.06708	Positive		HMDB0012329	4-Oxoretinol	C20H28O2	1.06602	0.0922343	0.680088	0.167435	0.478108	Positive												HMDB0000212	N-Acetylgalactosamine	C8H15NO6	1.50154	0.586442	0.437467	0.359055	0.771394	Negative
HMDB0302460	5-Hydroxycapsanthin-5,6-epoxide	C39H54O5	1.44867	0.534733	0.66109	0.179739	1.06371	Positive		HMDB0003213	Raffinose	C18H32O16	0.971095	-0.0423163	0.925132	0.0337965	0.475535	Positive												HMDB0000017	4-Pyridoxic acid	C8H9NO4	0.101173	-3.30511	0.400983	0.396874	0.771142	Negative
HMDB0038066	Garcimangosone D	C19H20O9	0.0226778	-5.46258	0.380634	0.419493	1.06303	Negative		HMDB0000050	Adenosine	C10H13N5O4	0.666785	-0.584706	0.492684	0.307431	0.465591	Positive												HMDB0001852	Retinoic acid	C20H28O2	0.118136	-3.08148	0.359962	0.443743	0.768313	Negative
HMDB0246061	3,5-Dimethyl-3'-isopropylthyronine	C20H25NO4	0.724953	-0.46404	0.207199	0.683613	1.0605	Positive		HMDB0241741	6-Hydroxyoctanoylcarnitine	C15H29NO5	0.726852	-0.460266	0.547967	0.261246	0.45798	Positive												HMDB0041722	Dihydrodaidzein 7-O-glucuronide	C21H20O10	0.286431	-1.80374	0.355454	0.449217	0.764346	Negative
HMDB0000064	Creatine	C4H9N3O2	1.32055	0.401138	0.520178	0.283848	1.05903	Positive		HMDB0036416	beta-Spathulene	C15H22	0.992806	-0.0104169	0.967426	0.0143823	0.456471	Positive												HMDB0000872	Tetradecanedioic acid	C14H26O4	0.0575086	-4.12008	0.392309	0.406372	0.756763	Negative
HMDB0253924	Tyrosine ethyl ester	C11H15NO3	0.716897	-0.480162	0.478768	0.319875	1.05827	Positive		HMDB0036754	Yucalexin P21	C20H32O2	1.05878	0.0824059	0.736274	0.132961	0.455689	Positive												HMDB0000011	3-Hydroxybutyric acid	C4H8O3	0.577941	-0.791007	0.488806	0.310863	0.752235	Negative
HMDB0000672	Hexadecanedioic acid	C16H30O4	0.149731	-2.73956	0.379744	0.420509	1.05147	Negative		HMDB0029566	Isopulegone caffeate	C19H24O4	0.881143	-0.182551	0.74128	0.130018	0.454678	Positive												HMDB0060660	6-Mercaptopurine ribonucleoside 5'-diphosphate	C10H14N4O10P2S	1.10722	0.146938	0.785957	0.104601	0.751527	Negative
HMDB0240295	Succinylaminoimidazole carboxamide riboside	C13H18N4O9	0.971157	-0.0422231	0.954894	0.020045	1.04994	Negative		HMDB0031920	9-Hydroxycalabaxanthone	C24H24O6	0.27003	-1.88881	0.210381	0.676993	0.450923	Positive												HMDB0006101	Enterolactone	C18H18O4	0.0814467	-3.618	0.398294	0.399797	0.748064	Negative
HMDB0132454	Apigenin 7,4'-dimethyl ether	C17H14O5	0.0263414	-5.24653	0.380977	0.419102	1.04952	Negative		HMDB0251275	Digitoxigenin bisdigitoxide	C35H54O10	0.901688	-0.1493	0.661516	0.17946	0.447723	Positive												HMDB0004186	3-Methyldioxyindole	C9H9NO2	1.08993	0.124232	0.799227	0.0973297	0.747923	Negative
HMDB0245468	2,4-Quinolinediol	C9H7NO2	0.0611246	-4.0321	0.391178	0.407626	1.04739	Positive		HMDB0304943	3-Methyloxindole	C9H9NO	0.857528	-0.221744	0.883628	0.0537306	0.445469	Positive												HMDB0000888	Undecanedioic acid	C11H20O4	0.478958	-1.06203	0.443332	0.353271	0.742076	Negative
HMDB0251390	Dimethyl-3-hydroxypyrid-4-one	C7H9NO2	0.149851	-2.7384	0.388465	0.410648	1.04688	Negative		HMDB0244959	2-(Trifluoromethyl)isonicotinic acid	C7H4F3NO2	0.926518	-0.110109	0.899533	0.0459831	0.438467	Positive												HMDB0242729	1,2-O-Isopropylideneglucofuranose	C9H16O6	0.0824565	-3.60022	0.38032	0.419851	0.736208	Negative
HMDB0248559	Arachidoyl Ethanolamide	C22H45NO2	0.815473	-0.294291	0.378185	0.422296	1.04533	Positive		HMDB0034297	Ricinoleic acid	C18H34O3	1.06481	0.0905934	0.709382	0.14912	0.431105	Positive												HMDB0001976	Docosapentaenoic acid (22n-6)	C22H34O2	2.44801	1.29161	0.542646	0.265483	0.733411	Negative
HMDB0034276	Cyclo(leucylprolyl)	C11H18N2O2	0.691501	-0.532196	0.329803	0.481746	1.04417	Positive		HMDB0036345	3-Cyclohexyldodecane	C18H36	1.08967	0.123895	0.641598	0.192737	0.429417	Positive												HMDB0245468	2,4-Quinolinediol	C9H7NO2	0.0572323	-4.12703	0.391775	0.406964	0.733276	Negative
HMDB0000517	Arginine	C6H14N4O2	1.18618	0.246321	0.570288	0.243906	1.03987	Positive		HMDB0037012	2-Hydroxy-p-mentha-1,8-dien-6-one	C10H14O2	1.061	0.0854264	0.721869	0.141542	0.418385	Positive												HMDB0011658	2,8-Dihydroxyquinoline-betaglucuronide	C15H15NO8	1.58926	0.668358	0.643237	0.191629	0.731246	Negative
HMDB0255699	Nolomirole	C19H27NO4	0.121652	-3.03917	0.365641	0.436945	1.03676	Negative		HMDB0034863	4-(4-Hydroxyphenyl)-2-butanone glucoside	C16H22O7	2.33028	1.22051	0.52388	0.280768	0.415062	Positive												HMDB0060039	Dihomo-alpha-linolenic acid	C20H34O2	0.469682	-1.09024	0.380244	0.419937	0.731168	Negative
HMDB0241251	6-Hydroxydodeca-8,10-dienoylcarnitine	C19H33NO5	0.133177	-2.90858	0.364997	0.437711	1.03276	Negative		HMDB0011571	MG(18:4/0:0)	C21H34O4	0.234353	-2.09324	0.310417	0.508055	0.409572	Positive												HMDB0006278	5a-Dihydrotestosterone sulfate	C19H30O5S	0.0967502	-3.36959	0.382657	0.41719	0.730775	Negative
HMDB0000126	Glycerol 3-phosphate	C3H9O6P	1.09777	0.134571	0.607328	0.216576	1.03226	Negative		HMDB0072871	MG(21:0/0:0)	C24H48O4	0.882996	-0.179522	0.55674	0.254347	0.408618	Positive												HMDB0011517	LysoPE(20:4)	C25H44NO7P	1.00317	0.00456642	0.992655	0.00320173	0.730329	Negative
HMDB0062737	10-nitrooctadecenoic Acid	C18H33NO4	1.2018	0.265195	0.270279	0.568188	1.03182	Positive		HMDB0000826	Pentadecanoic acid	C15H30O2	0.926569	-0.110029	0.659805	0.180584	0.404702	Positive												HMDB0036766	Furanogermenone	C15H20O2	0.388568	-1.36376	0.40261	0.395116	0.729543	Negative
HMDB0030766	11-Hydroxy-12-methoxydihydrokawain	C15H18O5	0.0526063	-4.24862	0.386191	0.413198	1.02503	Negative		HMDB0252844	Glycerol phenylbutyrate	C33H38O6	1.10527	0.144394	0.592461	0.22734	0.399081	Positive												HMDB0060046	15d PGD2	C20H30O4	0.110373	-3.17955	0.35095	0.454754	0.726777	Negative
HMDB0241153	10-Hydroxyundecanoylcarnitine	C18H35NO5	1.20108	0.264336	0.290044	0.537535	1.02495	Positive		HMDB0006322	Tetracosapentaenoic acid (24:5n-6)	C24H38O2	2.01133	1.00815	0.365978	0.436545	0.384688	Positive												HMDB0240654	4-Ethylphenol glucuronide	C14H18O7	2.1123	1.07882	0.434488	0.362022	0.718465	Negative
HMDB0061112	3-Carboxy-4-methyl-5-propyl-2-furanpropionic acid	C12H16O5	0.0569342	-4.13456	0.38605	0.413357	1.02484	Negative		HMDB0008854	PE(14:1/14:0)	C33H64NO8P	1.02281	0.0325366	0.968068	0.014094	0.383459	Positive												HMDB0242339	2,15-Dihydroxy-7-methyl-6-oxabicyclo[11.3.0]hexadeca-3,11-dien-5-one	C16H24O4	0.0451251	-4.46993	0.389658	0.409317	0.716936	Negative
HMDB0036046	Dehydrooreadone	C14H18O3	0.0477736	-4.38764	0.385243	0.414265	1.02433	Negative		HMDB0242022	N-Docosahexaenoyl Threonine	C26H39NO4	0.240938	-2.05327	0.420681	0.376047	0.382065	Positive												HMDB0034295	Floionolic acid	C18H36O5	0.17713	-2.49712	0.411833	0.385279	0.714958	Negative
HMDB0041731	Equol 4'-O-glucuronide	C21H22O9	1.23811	0.308141	0.673603	0.171596	1.02083	Negative		HMDB0251182	Dicarbonic acid	C2H2O5	1.14128	0.190657	0.750129	0.124864	0.375698	Positive												HMDB0032472	Polyethylene, oxidized	C12H20O5	0.325288	-1.62021	0.409084	0.388188	0.714354	Negative
HMDB0246822	5-Methoxyindole	C9H9NO	0.208696	-2.26053	0.413359	0.383673	1.01744	Negative		HMDB0242030	N-Lauroyl Cysteine	C15H29NO3S	1.01867	0.0266826	0.892583	0.0493512	0.367148	Positive												HMDB0037830	xi-7-Hydroxyhexadecanedioic acid	C16H30O5	0.183551	-2.44574	0.420555	0.376177	0.713693	Negative
HMDB0014861	Methoxamine	C11H17NO3	1.21552	0.281572	0.41176	0.385356	1.0144	Positive		HMDB0242063	N-Myristoyl Valine	C19H37NO3	1.22931	0.297848	0.711038	0.148107	0.361765	Positive												HMDB0000965	Hypotaurine	C2H7NO2S	1.17953	0.238209	0.803448	0.0950422	0.713484	Negative
HMDB0060544	7-Hydroxyetodolac	C17H21NO4	0.119981	-3.05913	0.385604	0.413858	1.01148	Negative		HMDB0001551	Palmitaldehyde	C16H32O	0.938439	-0.0916657	0.744214	0.128302	0.360253	Positive												HMDB0028725	Asparaginylarginine	C10H20N6O4	0.126555	-2.98216	0.402402	0.39534	0.713371	Negative
HMDB0039505	2-(Arabinosylamino)-3-(glucosylamino)propanenitrile	C14H25N3O9	0.0313452	-4.99561	0.382607	0.417248	1.00942	Negative		HMDB0000635	Succinylacetone	C7H10O4	0.894888	-0.160221	0.775167	0.110605	0.355288	Positive												HMDB0002710	Prostaglandin J2	C20H30O4	0.188293	-2.40895	0.384209	0.415432	0.710143	Negative
HMDB0251779	Succinic acid, sulfo-, 1,4-dioctyl ester	C20H38O7S	0.488873	-1.03247	0.207691	0.682583	1.00645	Negative		HMDB0257238	RIOPROSTIL	C21H38O4	1.07188	0.10014	0.708347	0.149754	0.351197	Positive												HMDB0030722	3,5-Dimethoxystilbene	C16H16O2	0.206427	-2.2763	0.378871	0.421508	0.709329	Negative
HMDB0041724	Dihydroferulic acid 4-O-sulfate	C10H12O7S	0.0358157	-4.80326	0.384374	0.415246	1.00588	Negative		HMDB0031444	N-Dodecane	C12H26	1.00148	0.00212852	0.991919	0.00352373	0.345397	Positive												HMDB0060055	Tetranor 12-HETE	C16H26O3	0.256577	-1.96254	0.387893	0.411288	0.707977	Negative
HMDB0250895	Dda-tetracycline	C20H19NO8	0.0379052	-4.72146	0.383428	0.416316	0.995478	Negative		HMDB0000651	Decanoylcarnitine	C17H33NO4	0.63949	-0.645006	0.496117	0.304416	0.345211	Positive												HMDB0001873	Isobutyric acid	C4H8O2	1.03378	0.0479267	0.953129	0.0208483	0.700099	Negative
HMDB0004487	Carvone	C10H14O	0.996399	-0.00520452	0.988575	0.0049902	0.995092	Positive		HMDB0241702	5-Octenoylcarnitine	C15H27NO4	0.855381	-0.225361	0.767457	0.114946	0.335707	Positive												HMDB0254265	lysine phosphoester	C6H15N2O5P	1.02902	0.041272	0.909198	0.0413414	0.698444	Negative
HMDB0005781	Glycitein	C16H12O5	0.0632137	-3.98362	0.384696	0.414882	0.992166	Positive		HMDB0011505	LysoPE(18:1)	C23H46NO7P	0.959921	-0.0590126	0.859358	0.0658257	0.331593	Positive												HMDB0247284	7-Oxoprostaglandin I2	C20H30O6	0.186701	-2.4212	0.422067	0.374618	0.685985	Negative
HMDB0001932	Metoprolol	C15H25NO3	0.866272	-0.207108	0.511205	0.291405	0.991648	Positive		HMDB0251781	Emulphor	C20H40O2	0.921696	-0.117637	0.636629	0.196114	0.32842	Positive												HMDB0000660	Fructose	C6H12O6	0.979488	-0.0299007	0.923652	0.0344915	0.680771	Negative
HMDB0245498	2,5-Dihydroxybenzenesulfonic Acid	C6H6O5S	0.0604353	-4.04846	0.392554	0.406101	0.988944	Negative		HMDB0000122	Glucose	C6H12O6	1.01086	0.015579	0.977794	0.00975281	0.317303	Positive												HMDB0240661	Indole-3-acetylglycine	C12H12N2O3	0.838387	-0.254312	0.852216	0.0694502	0.67732	Negative
HMDB0302990	Hexadeca-7,10,13-trienoic acid	C16H26O2	0.824658	-0.278131	0.523617	0.280986	0.987967	Positive		HMDB0243900	1-Hydroxyisoquinoline	C9H7NO	1.10417	0.142969	0.717215	0.144351	0.315389	Positive												HMDB0011562	MG(14:1/0:0)	C17H32O4	0.253819	-1.97813	0.424775	0.371841	0.673928	Negative
HMDB0241347	Tridecanedioylcarnitine	C20H37NO6	0.155458	-2.6854	0.361319	0.442109	0.987224	Negative		HMDB0251662	N-[4-[1-[2-(6-Methylpyridin-2-yl)ethyl]piperidine-4-carbonyl]phenyl]methanesulfonamide	C21H27N3O3S	0.924618	-0.11307	0.816678	0.087949	0.314644	Positive												HMDB0000912	Succinyladenosine	C14H17N5O8	1.60261	0.680426	0.249569	0.602809	0.671915	Negative
HMDB0303660	Leucocyanidin	C15H14O7	1.52065	0.604692	0.669954	0.173955	0.982265	Positive		HMDB0000756	Hexanoylcarnitine	C13H25NO4	0.931126	-0.102951	0.853304	0.0688964	0.310863	Positive												HMDB0004708	9,12,13-TriHOME	C18H34O5	0.251918	-1.98897	0.418694	0.378103	0.669726	Negative
HMDB0040706	7-Epi-12-hydroxyjasmonic acid glucoside	C18H28O9	2.30009	1.20169	0.530391	0.275404	0.978849	Negative		HMDB0038107	Quinceoxepine	C12H18O	0.893748	-0.162061	0.550065	0.259586	0.308192	Positive												HMDB0039947	Pisumionoside	C19H32O9	1.53412	0.617413	0.671207	0.173143	0.663768	Negative
HMDB0011510	LysoPE(18:4)	C23H40NO7P	2.21558	1.14768	0.520524	0.283559	0.978296	Negative		HMDB0011152	LysoPE(P-16:0)	C21H44NO6P	1.40779	0.493435	0.590741	0.228603	0.304789	Positive												HMDB0002833	Testosterone sulfate	C19H28O5S	0.0791478	-3.65931	0.391186	0.407617	0.656374	Negative
HMDB0010400	LysoPC(22:2)	C30H58NO7P	1.28436	0.361053	0.763095	0.117421	0.97757	Positive		HMDB0000328	12-Ketodeoxycholic acid	C24H38O4	1.0435	0.0614375	0.8529	0.069102	0.295715	Positive												HMDB0000138	Glycocholic acid	C26H43NO6	0.302279	-1.72605	0.424692	0.371926	0.65244	Negative
HMDB0038057	Dehydrophytosphingosine	C18H37NO3	1.1109	0.151728	0.381143	0.418912	0.976122	Positive		HMDB0006528	Docosapentaenoic acid (22n-3)	C22H34O2	1.08137	0.112862	0.708936	0.149393	0.295262	Positive												HMDB0039607	Sorgolactone	C18H20O5	0.0383243	-4.7056	0.387888	0.411293	0.649398	Negative
HMDB0002586	Chenodeoxycholic acid 3-sulfate	C24H40O7S	0.0376626	-4.73072	0.384781	0.414787	0.968934	Negative		HMDB0031522	Mesoxalic acid	C3H2O5	1.04282	0.0604953	0.919129	0.0366234	0.294617	Positive												HMDB0041785	Tyrosol 4-sulfate	C8H10O5S	1.069	0.0962579	0.82056	0.0858896	0.648116	Negative
HMDB0243890	1-O-Hexadecyl-sn-glycero-3-phosphocholine	C24H52NO6P	1.45061	0.536658	0.640194	0.193688	0.96598	Negative		HMDB0260014	Digalactosyldiacylglycerol	C49H88O15	1.04146	0.0586008	0.888571	0.051308	0.288481	Positive												HMDB0001895	Salicylic acid	C7H6O3	4.59762	2.20089	0.258905	0.586859	0.6462	Negative
HMDB0033373	2-Ethyl-1-hexanol sulfate	C8H18O4S	0.304266	-1.71659	0.401412	0.39641	0.965345	Negative		HMDB0000791	Octanoylcarnitine	C15H29NO4	0.770348	-0.376418	0.609852	0.214775	0.280966	Positive												HMDB0255446	2-Naphthalenesulfonic acid	C10H8O3S	7.79467	2.96249	0.398064	0.400047	0.645906	Negative
HMDB0112106	FAHFA(16:0/9-O-18:0)	C34H66O4	1.16103	0.215405	0.602371	0.220136	0.964638	Positive		HMDB0001161	4-Trimethylammoniobutanoic acid	C7H15NO2	1.0082	0.011777	0.95754	0.018843	0.272666	Positive												HMDB0013317	Tridecanoylglycine	C15H29NO3	0.664299	-0.590096	0.210499	0.67675	0.643921	Negative
HMDB0252789	Glucose-6-phosphate lactate	C9H17O12P	2.1645	1.11404	0.177219	0.751489	0.964294	Negative		HMDB0002117	Oleamide	C18H35NO	0.970393	-0.0433586	0.861661	0.0646635	0.269918	Positive												HMDB0001545	Pyridoxal	C8H9NO3	0.168516	-2.56904	0.416051	0.380854	0.642146	Negative
HMDB0015077	Cycrimine	C19H29NO	0.774169	-0.369279	0.433729	0.362781	0.959366	Positive		HMDB0031641	Pyrrolidine	C4H9N	1.12693	0.172394	0.757661	0.120525	0.265569	Positive												HMDB0000415	3a,6b,7b-Trihydroxy-5b-cholanoic acid	C24H40O5	0.0604234	-4.04875	0.393605	0.404939	0.639512	Negative
HMDB0034152	1-Nonen-3-ol	C9H18O	0.0703307	-3.8297	0.388736	0.410345	0.958807	Negative		HMDB0000252	Sphingosine	C18H37NO2	0.985645	-0.0208604	0.930207	0.0314205	0.254082	Positive												HMDB0000748	3-Phenyllactic acid	C9H10O3	0.0463432	-4.4315	0.391043	0.407775	0.637363	Negative
HMDB0302293	Aplotaxene	C17H28	1.18128	0.240354	0.387659	0.41155	0.956113	Positive		HMDB0011507	LysoPE(18:2)	C23H44NO7P	1.02324	0.0331504	0.89946	0.046018	0.251074	Positive												HMDB0061662	13-hydroxyoctadecanoic acid	C18H36O3	0.705657	-0.502962	0.713306	0.146724	0.635697	Negative
HMDB0254984	N-(2-Carboxyphenyl)retinamide	C27H33NO3	1.04204	0.0594116	0.862575	0.0642034	0.955704	Negative		HMDB0000292	Xanthine	C5H4N4O2	0.947294	-0.078116	0.944957	0.0245882	0.239124	Positive												HMDB0259993	Zearalanone	C18H24O5	0.233467	-2.09871	0.400859	0.397008	0.633915	Negative
HMDB0241227	Dodec-2-enedioylcarnitine	C19H33NO6	0.128485	-2.96033	0.371131	0.430472	0.954604	Negative		HMDB0257819	2,8-Dimethyl-5-propan-2-ylcyclodecan-1-one	C15H28O	1.02887	0.0410612	0.856656	0.0671934	0.232791	Positive												HMDB0000910	Tridecanoic acid	C13H26O2	0.0635207	-3.97663	0.395796	0.402528	0.627014	Negative
HMDB0000687	Leucine	C6H13NO2	1.5898	0.668843	0.173509	0.760678	0.952191	Negative		HMDB0010402	LysoPC(22:5)	C30H52NO7P	1.03359	0.0476588	0.866016	0.0624739	0.230899	Positive												HMDB0241926	N-Palmitoyl Histidine	C22H39N3O3	1.19432	0.256192	0.820014	0.0861785	0.625245	Negative
HMDB0244161	1,3-Cyclohexanedione	C6H8O2	0.255069	-1.97104	0.366927	0.43542	0.948838	Negative		HMDB0062423	5-oxo-12-HETE	C20H30O4	0.961726	-0.0563026	0.856111	0.0674699	0.229335	Positive												HMDB0035919	Corchorifatty acid F	C18H32O5	0.332308	-1.58941	0.448153	0.348574	0.623848	Negative
HMDB0304734	Sitostanol-beta	C12H14N2O7	1.0727	0.101243	0.916441	0.0378955	0.945954	Negative		HMDB0014476	Ipratropium bromide	C20H30NO3	0.952748	-0.0698327	0.825383	0.0833443	0.220862	Positive												HMDB0011564	MG(16:0/0:0)	C19H38O4	1.05954	0.0834343	0.87422	0.0583794	0.616295	Negative
HMDB0303271	Polyglycerol esters of fatty acids	C24H48O6	1.08587	0.118845	0.620051	0.207573	0.945445	Positive		HMDB0000162	Proline	C5H9NO2	1.10708	0.146754	0.652034	0.185729	0.215653	Positive												HMDB0011526	LysoPE(22:6)	C27H44NO7P	1.0176	0.0251757	0.96451	0.0156933	0.615263	Negative
HMDB0001863	2-Hydroxyvaleric acid	C5H10O3	0.644557	-0.633619	0.467896	0.329851	0.943821	Negative		HMDB0302123	4',5'-Dihydropsoralen	C11H8O3	1.0494	0.0695647	0.909758	0.0410739	0.213844	Positive												HMDB0040459	Ethylene brassylate	C15H26O4	0.182286	-2.45572	0.410325	0.386872	0.61405	Negative
HMDB0001858	p-Cresol	C7H8O	0.134952	-2.88948	0.38509	0.414437	0.943565	Negative		HMDB0241746	Non-5-enoylcarnitine	C16H29NO4	0.706538	-0.501161	0.639648	0.194059	0.213699	Positive												HMDB0256407	Phenol A	C11H16O3	0.363137	-1.46141	0.413362	0.38367	0.612302	Negative
HMDB0037023	2-Hydroxy-2,6,6-trimethylcyclohexanone	C9H16O2	0.107295	-3.22034	0.395399	0.402965	0.942689	Negative		HMDB0033608	2-Heptadecylfuran	C21H38O	0.930059	-0.104606	0.770493	0.113231	0.2099	Positive												HMDB0002904	2,3-Dinor-TXB2	C18H30O6	1.41302	0.498786	0.673515	0.171653	0.610778	Negative
HMDB0000814	N-Acetylglucosamine 6-sulfate	C8H15NO9S	1.02895	0.0411765	0.922216	0.0351672	0.942355	Negative		HMDB0250918	Decenoylcarnitine	C17H31NO4	1.92166	0.94235	0.406737	0.390687	0.195559	Positive												HMDB0011718	4-Hydroxybenzaldehyde	C7H6O2	0.220505	-2.18112	0.430985	0.365538	0.610651	Negative
HMDB0011649	Glycerophosphoinositol	C9H19O11P	1.27773	0.353586	0.305865	0.51447	0.937829	Negative		HMDB0000734	Indoleacrylic acid	C11H9NO2	1.08708	0.120458	0.800125	0.0968419	0.189866	Positive												HMDB0004590	19-Nor-5-androstenediol	C18H28O2	0.102782	-3.28234	0.403046	0.394646	0.609233	Negative
HMDB0029083	Tryptophyl-Glycine	C13H15N3O3	0.315435	-1.66458	0.194111	0.711949	0.937222	Positive		HMDB0242130	3-(3-Amino-3-carboxypropyl)uridine	C13H19N3O8	1.19381	0.255576	0.782048	0.106767	0.184801	Positive												HMDB0030994	5-Heptyltetrahydro-2-oxo-3-furancarboxylic acid	C12H20O4	0.178307	-2.48756	0.409829	0.387398	0.607541	Negative
HMDB0256405	Phenmedipham	C16H16N2O4	0.0531499	-4.23379	0.393346	0.405226	0.9372	Negative		HMDB0000378	2-Methylbutyroylcarnitine	C12H23NO4	0.774976	-0.367777	0.607141	0.216711	0.18204	Positive												HMDB0041740	Glycitein 4'-O-glucuronide	C22H20O11	1.18391	0.243556	0.854718	0.0681771	0.605407	Negative
HMDB0255171	n-methyl-6-oxo-1,6-dihydropyridine-3-carboxamide	C7H8N2O2	1.35575	0.439096	0.300857	0.52164	0.928978	Positive		HMDB0035180	4,6,8-Megastigmatriene	C13H20	1.02269	0.0323756	0.894331	0.0485015	0.180647	Positive												HMDB0037734	Isobutyl 2-furanpropionate	C11H16O3	0.245251	-2.02767	0.434301	0.362209	0.604266	Negative
HMDB0041889	Etamiphylline	C13H21N5O2	0.0414821	-4.59137	0.385255	0.414252	0.926289	Negative		HMDB0001901	Aminocaproic acid	C6H13NO2	1.00146	0.00210033	0.997036	0.00128897	0.172955	Positive												HMDB0040668	Blumenol C glucoside	C19H32O7	0.605096	-0.724765	0.662768	0.178638	0.603774	Negative
HMDB0244411	3-Carboxy-4-methyl-5-ethyl-2-furanpropionic acid	C11H14O5	0.107239	-3.2211	0.394251	0.404228	0.922258	Negative		HMDB0035075	Tanacetol B	C17H28O4	0.671204	-0.575176	0.608988	0.215391	0.171498	Positive												HMDB0000094	Citric acid	C6H8O7	1.18711	0.247448	0.573788	0.241248	0.60194	Negative
HMDB0000499	5-Tetradecenoic acid	C14H26O2	0.205991	-2.27934	0.399988	0.397953	0.919513	Negative		HMDB0094810	5-nonenoylglycine	C11H19NO3	0.989385	-0.0153968	0.966301	0.0148875	0.16354	Positive												HMDB0041463	2,3-Dihydro-2,3-dihydroxy-4-(4-methoxyphenyl)-1H-phenalen-1-one	C20H16O4	0.0767119	-3.70441	0.398141	0.399963	0.601808	Negative
HMDB0003312	Daidzein	C15H10O4	0.208524	-2.26171	0.377632	0.422931	0.916096	Positive		HMDB0258433	Spisulosine	C18H39NO	0.992232	-0.0112502	0.954666	0.0201487	0.162971	Positive												HMDB0000191	Aspartic acid	C4H7NO4	0.935807	-0.0957165	0.880131	0.0554524	0.601176	Negative
HMDB0011621	Cinnamoylglycine	C11H11NO3	0.565587	-0.822179	0.657619	0.182026	0.915031	Negative		HMDB0000269	Sphinganine	C18H39NO2	0.947613	-0.0776305	0.758517	0.120035	0.160159	Positive												HMDB0030918	1-Hydroxyepiacorone	C15H24O3	0.235991	-2.0832	0.395875	0.402442	0.600295	Negative
HMDB0032551	Valeraldehyde propyleneglycol acetal	C8H16O2	0.30641	-1.70646	0.413082	0.383963	0.91493	Negative		HMDB0011517	LysoPE(20:4)	C25H44NO7P	0.975238	-0.0361738	0.920494	0.0359791	0.15801	Positive												HMDB0010402	LysoPC(22:5)	C30H52NO7P	1.00254	0.00365632	0.996386	0.00157233	0.596525	Negative
HMDB0040338	3,5,5-Trimethyl-3-cyclohexen-1-one	C9H14O	0.934308	-0.0980306	0.76386	0.116986	0.914251	Positive		HMDB0035963	10,14,16-Octadecatrien-12-ynoic acid	C18H26O2	1.05638	0.0791263	0.715781	0.14522	0.15731	Positive												HMDB0304581	hydroxymedioresinol	C15H18O8	8.57214	3.09965	0.373396	0.427831	0.59559	Negative
HMDB0244776	17-Octadecynoic acid	C18H32O2	1.14614	0.196782	0.401648	0.396154	0.913178	Positive		HMDB0029738	Indole-3-methyl acetate	C11H11NO2	1.21635	0.28256	0.696492	0.157084	0.151995	Positive												HMDB0000682	Indoxyl sulfate	C8H7NO4S	0.103731	-3.26908	0.406831	0.390586	0.595348	Negative
HMDB0001256	Spermine	C10H26N4	2.39468	1.25984	0.338114	0.470936	0.912052	Positive		HMDB0002250	Dodecanoylcarnitine	C19H37NO4	0.13444	-2.89496	0.288373	0.540046	0.15006	Positive												HMDB0240458	4-Methylcatechol 1-glucuronide	C13H16O8	1.46851	0.554354	0.727171	0.138364	0.593944	Negative
HMDB0000222	Palmitoylcarnitine	C23H45NO4	0.93939	-0.0902043	0.895934	0.0477239	0.91176	Positive		HMDB0061818	2,4-Dodecadiene	C12H22	1.07947	0.110327	0.692633	0.159497	0.146765	Positive												HMDB0028684	Alanylcysteine	C6H12N2O3S	0.818647	-0.288687	0.739602	0.131002	0.593895	Negative
HMDB0001448	Sulfate	H2O4S	0.120123	-3.05741	0.395203	0.403179	0.911406	Negative		HMDB0240605	LysoPS(16:0)	C22H44NO9P	1.67191	0.741501	0.59461	0.225768	0.146408	Positive												HMDB0000634	Citraconic acid	C5H6O4	1.17979	0.238524	0.565586	0.247501	0.591525	Negative
HMDB0301805	3-Oxo-2-(2-entenyl)cyclopentaneoctanoic acid	C18H30O3	1.15079	0.202627	0.435001	0.36151	0.91124	Positive		HMDB0244120	1,2,3,4-Tetrahydronaphthalene	C10H12	1.01359	0.0194791	0.956209	0.0194471	0.14543	Positive												HMDB0036802	Austroinulin	C20H34O3	0.687118	-0.541371	0.707068	0.150539	0.5889	Negative
HMDB0243577	2,4-Heptadienal	C7H10O	0.913137	-0.131096	0.659683	0.180664	0.911151	Positive		HMDB0013272	N-Lauroylglycine	C14H27NO3	0.984495	-0.0225437	0.917489	0.0373991	0.144683	Positive												HMDB0041693	5-(3',5'-Dihydroxyphenyl)-gamma-valerolactone 3-O-glucuronide	C17H20O10	2.11133	1.07816	0.438837	0.357697	0.58433	Negative
HMDB0041582	Sapidolide A	C14H18O5	1.31017	0.389752	0.438495	0.358036	0.91008	Positive		HMDB0033262	Solanolone	C15H18O5	1.02837	0.0403662	0.909609	0.0411451	0.143123	Positive												HMDB0010736	3-Oxooctadecanoic acid	C18H34O3	1.3132	0.393087	0.607607	0.216377	0.582497	Negative
HMDB0013897	4-ene-Valproic acid	C8H14O2	0.282525	-1.82355	0.415132	0.381814	0.905951	Negative		HMDB0302269	Pentenylbenzene	C11H14	1.01894	0.0270701	0.89304	0.049129	0.137523	Positive												HMDB0000623	Dodecanedioic acid	C12H22O4	0.452106	-1.14527	0.496509	0.304073	0.581583	Negative
HMDB0033183	2-Benzofurancarboxaldehyde	C9H6O2	1.04676	0.065935	0.869024	0.0609683	0.905122	Negative		HMDB0032340	Isoambrettolide	C16H28O2	1.02933	0.0417101	0.858889	0.066063	0.135422	Positive												HMDB0000355	3-Hydroxymethylglutaric acid	C6H10O5	1.12726	0.172819	0.671139	0.173187	0.577475	Negative
HMDB0014572	Streptozocin	C8H15N3O7	0.0544609	-4.19863	0.387802	0.41139	0.903353	Negative		HMDB0260446	MG(20:3O/0:0)	C23H38O5	1.03261	0.0462902	0.846948	0.0721434	0.132678	Positive												HMDB0039500	N-Malonyltryptophan	C14H14N2O5	1.0339	0.0480923	0.912738	0.039654	0.57534	Negative
HMDB0035647	3,14-Dihydroxy-11,13-dihydrocostunolide	C15H22O4	0.127026	-2.9768	0.396712	0.401524	0.903049	Negative		HMDB0253881	DOPA n-Butyl Ester	C13H19NO4	0.960823	-0.0576568	0.864904	0.0630322	0.131865	Positive												HMDB0002649	Erythrose	C4H8O4	1.41737	0.503219	0.580935	0.235873	0.570201	Negative
HMDB0000394	3-Hydroxytetradecanedioic acid	C14H26O5	0.0623785	-4.00281	0.387756	0.411442	0.903042	Negative		HMDB0061656	3-Hydroxytetradecanoic acid	C14H28O3	0.953181	-0.0691782	0.866163	0.0624003	0.128051	Positive												HMDB0041100	Kanzonol N	C22H24O6	0.108792	-3.20036	0.363086	0.439991	0.567741	Negative
HMDB0030982	6-Ketomyristic acid	C14H26O3	0.0461775	-4.43667	0.387695	0.41151	0.90115	Negative		HMDB0261876	PE(20:0/18:1-O(12,13))	C43H82NO9P	2.14998	1.10432	0.467675	0.330056	0.118182	Positive												HMDB0013713	N-Acetyltryptophan	C13H14N2O3	0.608538	-0.716581	0.50739	0.294658	0.566725	Negative
HMDB0011635	p-Cresol sulfate	C7H8O4S	0.144371	-2.79215	0.403625	0.394022	0.900948	Negative		HMDB0004669	9-OxoODE	C18H30O3	0.995438	-0.00659716	0.981992	0.00789224	0.11587	Positive												HMDB0013286	N-Undecanoylglycine	C13H25NO3	0.700302	-0.51395	0.242815	0.614725	0.563196	Negative
HMDB0241206	Undecanedioylcarnitine	C18H33NO6	0.192099	-2.38008	0.389486	0.409508	0.899728	Negative		HMDB0014410	Crotamiton	C13H17NO	1.03562	0.0505	0.814045	0.0893517	0.112735	Positive												HMDB0000833	N-Glycolylneuraminic acid	C11H19NO10	1.3956	0.480884	0.687937	0.162451	0.56253	Negative
HMDB0000151	Estradiol	C18H24O2	0.0323499	-4.9501	0.3855	0.413976	0.897937	Negative		HMDB0059667	3-Methyl sulfolene	C5H8O2S	1.18405	0.243736	0.558452	0.253014	0.10795	Positive												HMDB0033601	Dihydrojasmonic acid	C12H20O3	0.388008	-1.36584	0.41493	0.382026	0.560498	Negative
HMDB0012798	5'-Carboxy-alpha-chromanol	C19H28O4	0.0490634	-4.34921	0.388984	0.410069	0.893827	Negative		HMDB0242396	Chenodeoxycholylarginine	C30H52N4O5	0.793632	-0.333457	0.694836	0.158117	0.106703	Positive												HMDB0014706	Succimer	C4H6O4S2	2.02009	1.01442	0.540959	0.266835	0.558881	Negative
HMDB0240444	3-Methylgallic acid 5-sulfate	C8H10O8S	0.115984	-3.108	0.38344	0.416302	0.892524	Negative		HMDB0302524	Lupinic acid	C10H17NO2	0.922842	-0.115844	0.779525	0.10817	0.0950759	Positive												HMDB0244345	5-[4-Hydroxy-2-[3-hydroxyoct-1-enyl]oxan-3-yl]pent-3-enoic acid	C18H30O5	0.27639	-1.85522	0.412101	0.384996	0.558179	Negative
HMDB0039974	p-Menthane-1,2,8,9-tetrol	C10H20O4	0.0520372	-4.26431	0.387003	0.412285	0.891658	Negative		HMDB0002697	19-Norandrosterone	C18H28O2	1.01974	0.0282028	0.884406	0.0533483	0.0901708	Positive												HMDB0002261	2-Hydroxymyristic acid	C14H28O3	0.22629	-2.14376	0.426684	0.369894	0.55071	Negative
HMDB0242181	Hexadecasphingosine	C16H33NO2	1.13032	0.176734	0.396909	0.401309	0.89032	Positive		HMDB0037543	2-(5-Tetradecenyl)cyclobutanone	C18H32O	0.98043	-0.0285138	0.943528	0.0252454	0.0900847	Positive												HMDB0094710	3-[3-ulfooxy)phenyl]propanoic acid	C9H10O6S	0.991852	-0.0118029	0.959101	0.0181355	0.539465	Negative
HMDB0253742	4-(4-Methylcyclohexyl)-4-oxobutanoic acid	C11H18O3	0.194899	-2.3592	0.414227	0.382762	0.890063	Negative		HMDB0031923	10,20-Dihydroxyeicosanoic acid	C20H40O4	0.89957	-0.152693	0.666	0.176526	0.0767782	Positive												HMDB0000413	3-Hydroxydodecanedioic acid	C12H22O5	0.103435	-3.27321	0.40857	0.388734	0.535978	Negative
HMDB0032702	Zeranol	C18H26O5	1.29198	0.369588	0.456758	0.340314	0.887047	Positive		HMDB0000267	Pyroglutamic acid	C5H7NO3	1.02816	0.0400657	0.920114	0.0361584	0.0677079	Positive												HMDB0304634	16-B1-phytoprostane	C18H28O4	0.0598587	-4.06229	0.395084	0.403311	0.533868	Negative
HMDB0000134	Fumaric acid	C4H4O4	0.783159	-0.352624	0.563469	0.24913	0.88563	Negative		HMDB0031184	N-Isobutyl-2,4,8,10,12-tetradecapentaenamide	C18H27NO	1.05377	0.0755662	0.77625	0.109998	0.0629347	Positive												HMDB0030672	Obtustyrene	C16H16O2	0.516161	-0.954108	0.419931	0.376822	0.528226	Negative
HMDB0244759	16beta-OH-Dhea sulfate	C19H28O6S	0.0886393	-3.49591	0.377334	0.423274	0.885427	Negative		HMDB0031256	4-Hydroxy-2H-pyran-3-carboxaldehyde	C6H6O3	0.775656	-0.366511	0.601958	0.220434	0.0628552	Positive												HMDB0034244	Isoquinoline	C9H7N	0.188248	-2.40929	0.417763	0.37907	0.52808	Negative
HMDB0001218	Coumarin	C9H6O2	0.104574	-3.2574	0.405673	0.391824	0.884854	Positive		HMDB0240598	LysoPE(P-18:0)	C23H48NO6P	1.5605	0.642006	0.56893	0.244941	0.0584988	Positive												HMDB0247995	Androstane-3,17-diol 17-sulfate	C19H32O5S	0.047125	-4.40736	0.39172	0.407025	0.526763	Negative
HMDB0010203	13-HOTE	C18H30O3	0.100692	-3.31197	0.389487	0.409507	0.884677	Negative		HMDB0000824	Propionylcarnitine	C10H19NO4	0.835526	-0.259243	0.630949	0.200006	0.0535161	Positive												HMDB0258728	Taribavirin	C8H13N5O4	1.48759	0.572974	0.466074	0.331545	0.520586	Negative
HMDB0060482	Hexadecenal	C16H30O	1.28456	0.361273	0.293139	0.532927	0.88398	Positive		HMDB0000097	Choline	C5H14NO	0.92052	-0.119478	0.796874	0.0986104	0.0525504	Positive												HMDB0040358	Bitalin A	C13H14O3	0.378769	-1.40061	0.423114	0.373543	0.513507	Negative
HMDB0037260	Todatriol glucoside	C17H26O10	3.4924	1.80422	0.446122	0.350546	0.883675	Negative		HMDB0039827	Serratol	C20H34O	1.01915	0.027372	0.919521	0.0364382	0.0496333	Positive												HMDB0256000	Oxonol	C8H8O2	1.49607	0.581182	0.371204	0.430388	0.512226	Negative
HMDB0035918	7(14)-Bisabolene-2,3,10,11-tetrol	C15H28O4	0.241281	-2.05121	0.403496	0.39416	0.881707	Negative		HMDB0032995	2-Undecyl-4(1H)-quinolinone N-oxide	C20H28NO2	0.967696	-0.0473741	0.910097	0.0409124	0.0422009	Positive												HMDB0242353	1-Amino-2-sulfanylethanesulfinic acid	C2H7NO2S2	1.0332	0.0471189	0.946199	0.0240174	0.5121	Negative
HMDB0011686	p-Cresol glucuronide	C13H16O7	1.64437	0.717532	0.625942	0.203466	0.881082	Negative		HMDB0094680	Octaethylene glycol	C16H34O9	0.963067	-0.0542923	0.915168	0.038499	0.0390279	Positive												HMDB0039047	9-Hydroxy-4-methoxypsoralen 9-glucoside	C18H18O10	0.0690456	-3.85631	0.399665	0.398304	0.506275	Negative
HMDB0003335	IDP	C10H14N4O11P2	1.09888	0.136029	0.804813	0.0943049	0.880915	Negative		HMDB0033382	2-(4-Methylphenyl)propanal	C10H12O	0.991872	-0.0117741	0.975931	0.0105808	0.0244498	Positive												HMDB0062544	16alpha-Hydroxy DHEA 3-sulfate	C19H28O6S	0.219152	-2.19	0.415314	0.381623	0.497566	Negative
HMDB0036640	Furanofukinin	C16H24O2	0.30459	-1.71506	0.38129	0.418744	0.88061	Negative		HMDB0011617	Adenosine 2'-phosphate	C10H14N5O7P	0.727623	-0.458738	0.579388	0.23703	0.0191291	Positive												HMDB0006940	9-HPODE	C18H32O4	0.328138	-1.60763	0.431885	0.364632	0.493159	Negative
HMDB0248208	alpha-Eleostearic acid	C18H30O2	0.708112	-0.497951	0.414032	0.382966	0.879927	Positive		HMDB0005066	Tetradecanoylcarnitine	C21H41NO4	0.207996	-2.26537	0.311386	0.506701	0.0154129	Positive												HMDB0012643	20-Trihydroxy-leukotriene-B4	C20H32O7	0.46983	-1.08979	0.516114	0.287254	0.488413	Negative
HMDB0013267	N-Decanoylglycine	C12H23NO3	1.06316	0.088358	0.827564	0.0821987	0.878669	Negative		HMDB0000875	Trigonelline	C7H7NO2	0.894061	-0.161555	0.682978	0.165593	0.0121997	Positive												HMDB0036690	3-Epinobilin	C20H26O5	0.311644	-1.68203	0.464492	0.333022	0.486119	Negative
HMDB0000123	Glycine	C2H5NO2	1.10348	0.142059	0.85665	0.0671968	0.87864	Negative		HMDB0029387	3-Aminodihydro-2(3H)-furanone	C4H7NO2	1.0002	0.000286332	0.999005	0.000432255	0.00999491	Positive												HMDB0035046	Gibberellin A43	C20H26O8	6.43532	2.68601	0.182303	0.739206	0.485908	Negative
HMDB0301821	2-Hydroxycampholonic acid	C10H16O4	0.269776	-1.89017	0.410862	0.386304	0.876575	Negative		HMDB0072839	MG(19:0/0:0)	C22H44O4	0.990715	-0.0134574	0.957444	0.0188864	0.00960151	Positive												HMDB0041622	N-Acetylgalactosaminyl lactose	C20H35NO16	0.804902	-0.313115	0.338742	0.470131	0.485416	Negative
HMDB0244346	11-Dehydro-2,3-dinor-txb2	C18H28O6	0.165387	-2.59608	0.40071	0.39717	0.876522	Negative		HMDB0010386	LysoPC(18:2)	C26H50NO7P	1.15352	0.206041	0.799387	0.0972431	0.00957194	Positive												HMDB0038580	Cibaric acid	C18H28O5	0.295238	-1.76005	0.442027	0.354552	0.483002	Negative
HMDB0012175	5-Acetamidovalerate	C7H13NO3	0.603179	-0.729341	0.426799	0.369777	0.875858	Negative		HMDB0033115	6-Methylquinoline	C10H9N	1.00815	0.0117111	0.974515	0.0112117	0.00695802	Positive												HMDB0012549	12-oxo-10,11-dihydro-20-COOH-LTB4	C20H30O6	1.2074	0.2719	0.785145	0.10505	0.477148	Negative
HMDB0241085	Dec-7-enedioylcarnitine	C17H29NO6	0.276267	-1.85586	0.435246	0.361265	0.87579	Positive		HMDB0304521	tropinone	C8H13NO	0.7172	-0.479552	0.738623	0.131577	0.000575294	Positive												HMDB0304071	2-hydroxyisoflavanone naringenin	C15H12O6	1.34254	0.424964	0.743493	0.128723	0.45911	Negative
HMDB0030471	1,4-Ipomeadiol	C9H14O3	0.178193	-2.48849	0.406048	0.391423	0.875325	Negative		HMDB0000086	Glycerophosphocholine	C8H20NO6P	1.00252	0.00362456	0.990926	0.00395877	0.000483016	Positive												HMDB0060071	Hyaluronan biosynthesis, precursor 1	C14H21NO11	0.624418	-0.679415	0.479035	0.319632	0.453021	Negative
HMDB0031414	2,3-Dimethyl-2-cyclohexen-1-one	C8H12O	0.92113	-0.118524	0.707254	0.150424	0.873281	Positive																						HMDB0242032	N-Lauroyl Glutamic acid	C17H31NO5	0.63598	-0.652947	0.422278	0.374402	0.45262	Negative
HMDB0059997	Dihyroxy-1H-indole glucuronide I	C14H15NO8	0.912397	-0.132266	0.935442	0.0289832	0.872563	Negative																						HMDB0033453	Fagomine	C6H13NO3	1.00534	0.00768982	0.990115	0.00431421	0.451696	Negative
HMDB0245858	9,10-Seco-5,7,10(19)-cholestatriene	C27H44	1.1369	0.185103	0.442223	0.354359	0.867956	Positive																						HMDB0031956	Prenyl apiosyl-(1->6)-glucoside	C16H28O10	1.37539	0.459842	0.730694	0.136265	0.44091	Negative
HMDB0036791	Isokobusone	C14H22O2	0.86883	-0.202854	0.501422	0.299796	0.866361	Positive																						HMDB0302137	Angelical	C11H8O4	0.217	-2.20424	0.428228	0.368325	0.432993	Negative
HMDB0037798	10,16-Dihydroxyhexadecanoic acid	C16H32O4	0.0931945	-3.42361	0.394363	0.404104	0.862786	Negative																						HMDB0003581	Dethiobiotin	C10H18N2O3	0.180216	-2.4722	0.440426	0.356127	0.432351	Negative
HMDB0303359	Coclaurine	C17H19NO3	0.03059	-5.0308	0.385584	0.413881	0.861058	Negative																						HMDB0059767	Tetrahydro-2,5-furan-diacetic acid	C8H12O5	0.736088	-0.442049	0.4644	0.333108	0.42876	Negative
HMDB0041144	8-Deoxy-11,13-dihydroxygrosheimin	C15H20O5	0.143604	-2.79983	0.402991	0.394704	0.858888	Negative																						HMDB0031897	Phaseolic acid	C12H22O6	2.04808	1.03427	0.60437	0.218697	0.428574	Negative
HMDB0062364	6-Hydroxy-3-oxotetradecenoic acid	C14H24O4	0.15634	-2.67724	0.400556	0.397336	0.855779	Negative																						HMDB0029404	Amino-2,5-dihydro-5-oxo-4-isoxazolepropanoic acid N2-glucoside	C12H18N2O9	0.953181	-0.069178	0.950612	0.0219967	0.421786	Negative
HMDB0005076	13,14-Dihydro PGF-1a	C20H38O5	1.17463	0.232205	0.802817	0.0953833	0.853808	Negative																						HMDB0000225	Oxoadipic acid	C6H8O5	0.88349	-0.178715	0.509251	0.293068	0.417156	Negative
HMDB0251324	Dihydroperillic acid	C10H16O2	1.11639	0.158844	0.522876	0.281601	0.8519	Positive																						HMDB0001425	Estrone sulfate	C18H22O5S	0.242137	-2.0461	0.282219	0.549413	0.41199	Negative
HMDB0001264	Dehydroascorbic acid	C6H6O6	1.284	0.36065	0.496424	0.304147	0.851047	Negative																						HMDB0000328	12-Ketodeoxycholic acid	C24H38O4	0.709626	-0.49487	0.745978	0.127274	0.406475	Negative
HMDB0251421	Dinitrophenyl-lysine	C12H16N4O6	0.0680258	-3.87778	0.385933	0.413488	0.850164	Negative																						HMDB0000114	Glycerylphosphorylethanolamine	C5H14NO6P	1.15442	0.207168	0.836373	0.0775998	0.405424	Negative
HMDB0251572	Dodecylbenzene	C18H30	1.28928	0.36656	0.364253	0.438596	0.848419	Positive																						HMDB0013209	Alanyltryptophan	C14H17N3O3	0.726358	-0.461247	0.483387	0.315705	0.399233	Negative
HMDB0000118	Homovanillic acid	C9H10O4	0.423157	-1.24074	0.404332	0.393262	0.847274	Negative																						HMDB0014954	Orciprenaline	C11H17NO3	0.698431	-0.517811	0.69627	0.157222	0.39915	Negative
HMDB0012247	2,3-Dihydrodipicolinate	C7H7NO4	1.0949	0.130797	0.842829	0.0742605	0.846809	Negative																						HMDB0000526	5alpha-Tetrahydrocortisol	C21H34O5	0.729832	-0.454363	0.669494	0.174253	0.39165	Negative
HMDB0060002	Indole-3-carboxilic acid-O-sulphate	C9H7NO5S	0.0979026	-3.35251	0.395914	0.402399	0.843995	Negative																						HMDB0001081	(N-acetylneuraminosyl(a2-6)lactosamine)	C25H42N2O19	0.758643	-0.398507	0.471396	0.326614	0.388138	Negative
HMDB0033240	Grevilline B	C18H12O7	0.0424154	-4.55927	0.386921	0.412378	0.843238	Negative																						HMDB0030864	Trifolin	C21H20O11	0.21595	-2.21123	0.332173	0.478636	0.38802	Negative
HMDB0031128	10-Undecenal	C11H20O	0.412668	-1.27695	0.387707	0.411496	0.843183	Negative																						HMDB0037416	Isoswertisin 4'-glucoside	C28H32O15	4.23011	2.08069	0.458286	0.338864	0.387298	Negative
HMDB0240601	LysoPG(16:0)	C22H45O9P	2.65874	1.41074	0.265205	0.576418	0.840745	Positive																						HMDB0010221	9,10-DiHODE	C18H32O4	0.234868	-2.09008	0.439879	0.356667	0.385699	Negative
HMDB0000892	Valeric acid	C5H10O2	0.0663156	-3.91451	0.387234	0.412027	0.83843	Negative																						HMDB0000161	Alanine	C3H7NO2	0.883593	-0.178545	0.642428	0.192176	0.384147	Negative
HMDB0245413	2,3-Dinor-TXB1	C19H34O5	0.535633	-0.900684	0.360943	0.442562	0.836721	Positive																						HMDB0038523	Methyl 2-(10-heptadecenyl)-6-hydroxybenzoate	C25H40O3	0.70335	-0.507686	0.515026	0.288171	0.376839	Negative
HMDB0262907	PA(18:1O/13:0)	C34H63O9P	1.31662	0.396842	0.73984	0.130862	0.830901	Positive																						HMDB0004705	12,13-DHOME	C18H34O4	0.812285	-0.299942	0.756017	0.121468	0.373671	Negative
HMDB0006547	Stearidonic acid	C18H28O2	1.13012	0.176474	0.425197	0.371409	0.82935	Positive																						HMDB0059998	Diphenol glucuronide	C12H14O8	1.07463	0.103843	0.942511	0.0257138	0.372129	Negative
HMDB0000761	Lithocholic acid	C24H40O3	1.14266	0.192399	0.441165	0.355399	0.828846	Positive																						HMDB0011516	LysoPE(20:3)	C25H46NO7P	0.939484	-0.0900596	0.838783	0.0763505	0.371591	Negative
HMDB0240506	Enterolactone 3''-sulfate	C18H18O7S	0.0602377	-4.05319	0.390489	0.408391	0.828425	Negative																						HMDB0004484	Etiocholanolone glucuronide	C25H38O8	0.553435	-0.853514	0.521261	0.282944	0.362977	Negative
HMDB0036047	3alpha-Hydroxyoreadone	C14H20O4	0.472968	-1.08019	0.507348	0.294694	0.826726	Negative																						HMDB0011174	Isoleucylproline	C11H20N2O3	0.920199	-0.119982	0.9013	0.0451308	0.3546	Negative
HMDB0010724	3-Oxodecanoic acid	C10H18O3	0.348773	-1.51964	0.411199	0.385948	0.82627	Negative																						HMDB0240480	Apigenin 7-glucuronide	C21H18O11	1.38083	0.465536	0.686759	0.163195	0.342488	Negative
HMDB0002340	2-Methylbenzoic acid	C8H8O2	0.371275	-1.42944	0.25424	0.594755	0.825435	Negative																						HMDB0000044	Ascorbic acid	C6H8O6	1.4944	0.579562	0.387701	0.411503	0.342206	Negative
HMDB0031342	Cyclohexanecarboxylic acid	C7H12O2	0.489483	-1.03067	0.413653	0.383364	0.824209	Negative																						HMDB0000905	Deoxyadenosine monophosphate	C10H14N5O6P	0.581901	-0.781153	0.664957	0.177207	0.334769	Negative
HMDB0246582	4-Tert-Amylphenol	C11H16O	0.0609924	-4.03523	0.39104	0.407779	0.823637	Negative																						HMDB0034153	Ethyl tetradecanoate	C16H32O2	0.9791	-0.0304718	0.958058	0.0186084	0.33224	Negative
HMDB0010382	LysoPC(16:0)	C24H50NO7P	1.33132	0.412853	0.577314	0.238588	0.822127	Positive																						HMDB0012225	Enol-phenylpyruvate	C9H8O3	0.617207	-0.696173	0.617881	0.209095	0.329779	Negative
HMDB0240552	Phenylalanine betaine	C12H17NO2	1.06058	0.0848537	0.871366	0.0597992	0.8131	Positive																						HMDB0037485	Stercurensin	C17H16O4	0.626097	-0.675542	0.534593	0.271977	0.324852	Negative
HMDB0030808	Pinocembrin	C15H12O4	0.0508254	-4.29831	0.384647	0.414938	0.812752	Negative																						HMDB0244698	N-alpha-Benzoylarginine	C13H18N4O3	1.12249	0.166704	0.903195	0.0442186	0.322688	Negative
HMDB0036820	beta-Ionol	C13H22O	0.84943	-0.235433	0.508551	0.293666	0.812258	Positive																						HMDB0000148	Glutamic acid	C5H9NO4	0.915496	-0.127375	0.838963	0.076257	0.318558	Negative
HMDB0242035	N-Lauroyl Leucine	C18H35NO3	0.933601	-0.0991228	0.730533	0.13636	0.811047	Positive																						HMDB0000251	Taurine	C2H7NO3S	0.778718	-0.360828	0.526791	0.278361	0.314928	Negative
HMDB0000982	5-Methylcytidine	C10H15N3O5	1.27481	0.350284	0.692468	0.1596	0.810858	Negative																						HMDB0242051	N-Myristoyl Glutamic acid	C19H35NO5	0.475719	-1.07182	0.2957	0.529149	0.310361	Negative
HMDB0003747	Resveratrol	C14H12O3	0.0574097	-4.12256	0.390814	0.40803	0.810298	Negative																						HMDB0000048	Melibiose	C12H22O11	0.980757	-0.0280325	0.95791	0.0186755	0.308108	Negative
HMDB0000433	1,3,7,12-Tetrahydroxycholan-24-oic acid	C24H40O6	0.174167	-2.52146	0.401841	0.395945	0.799118	Negative																						HMDB0060017	Pyrogallol-2-O-glucuronide	C12H14O9	1.52804	0.611681	0.673274	0.171808	0.306605	Negative
HMDB0000518	Chenodeoxycholic acid	C24H40O4	1.34603	0.428715	0.74145	0.129918	0.796186	Negative																						HMDB0240687	8-Amino-7-oxononanoic acid	C9H17NO3	0.81688	-0.291804	0.624751	0.204293	0.305952	Negative
HMDB0000929	Tryptophan	C11H12N2O2	1.03414	0.0484277	0.890697	0.0502701	0.795371	Negative																						HMDB0059994	Benzeneacetamide-4-O-sulphate	C8H9NO5S	0.574348	-0.800003	0.635235	0.197066	0.301154	Negative
HMDB0001429	Phosphate	H3O4P	0.504507	-0.987055	0.373456	0.42776	0.789018	Negative																						HMDB0036318	9,13-Dihydroxy-4-megastigmen-3-one 9-glucoside	C19H32O8	1.14839	0.199619	0.892613	0.0493366	0.293348	Negative
HMDB0029604	Lubiminol	C15H26O3	0.312702	-1.67714	0.424695	0.371923	0.78816	Negative																						HMDB0011525	LysoPE(22:5)	C27H46NO7P	0.970887	-0.0426253	0.922196	0.0351769	0.289051	Negative
HMDB0041697	6'-Hydroxyenterolactone	C18H18O5	0.0902627	-3.46973	0.399714	0.398251	0.787993	Negative																						HMDB0001043	Arachidonic acid	C20H32O2	0.537952	-0.89445	0.50317	0.298285	0.286272	Negative
HMDB0302281	9,10-Dihydroxystearic acid	C18H36O4	0.412529	-1.27743	0.442956	0.353639	0.787792	Negative																						HMDB0002802	Cortisone	C21H28O5	0.38225	-1.38741	0.498127	0.30266	0.280555	Negative
HMDB0030985	alpha-Carboxy-delta-decalactone	C11H18O4	0.200821	-2.31602	0.410329	0.386868	0.787152	Negative																						HMDB0010320	Cortolone-3-glucuronide	C27H42O11	2.62914	1.39459	0.498273	0.302533	0.272992	Negative
HMDB0001220	Prostaglandin E2	C20H32O5	0.175714	-2.5087	0.416678	0.380199	0.78573	Negative																						HMDB0034696	Artemin	C15H22O4	0.842129	-0.247886	0.572875	0.24194	0.268607	Negative
HMDB0032959	1-Octen-3-yl glucoside	C14H26O6	0.111813	-3.16085	0.398585	0.399479	0.78499	Negative																						HMDB0242124	Dibutyl sulfosuccinate	C12H22O7S	0.353483	-1.50029	0.37664	0.424074	0.266573	Negative
HMDB0240213	Prostaglandin lactone-diol	C15H24O4	0.16786	-2.57467	0.406874	0.39054	0.784752	Negative																						HMDB0304446	p-coumaroyltriacetate	C15H13O6-	1.03648	0.0516984	0.861	0.0649968	0.264286	Negative
HMDB0247089	6-Methylprednisone	C22H28O5	0.152426	-2.71382	0.408087	0.389247	0.783704	Negative																						HMDB0030148	Prehumulinic acid	C16H24O4	0.245893	-2.0239	0.459667	0.337556	0.25457	Negative
HMDB0000865	Muricholic acid	C24H40O5	0.0681044	-3.87611	0.395017	0.403384	0.783552	Negative																						HMDB0244343	Tretinoin	C20H28O2	0.265187	-1.91492	0.415306	0.381632	0.252421	Negative
HMDB0000943	Threonic acid	C4H8O5	0.407185	-1.29625	0.149597	0.825078	0.782112	Negative																						HMDB0000424	2-Hydroxydecanedioic acid	C10H18O5	0.424241	-1.23704	0.551203	0.258689	0.251671	Negative
HMDB0034757	4-Methoxybenzenepropanol 1-(2-sulfoglucoside)	C16H24O10S	0.121606	-3.03971	0.404701	0.392865	0.779722	Negative																						HMDB0006832	S-Glutaryldihydrolipoamide	C13H23NO4S2	1.03931	0.0556206	0.927165	0.032843	0.233078	Negative
HMDB0002226	Adrenic acid	C22H36O2	1.03548	0.0502972	0.801277	0.0962175	0.77937	Positive																						HMDB0256208	Peldesine	C12H11N5O	1.18988	0.25082	0.813794	0.0894853	0.232174	Negative
HMDB0005049	10-Nitrolinoleic acid	C18H31NO4	1.08304	0.115087	0.613233	0.212374	0.777811	Positive																						HMDB0028928	Leucyl-Glutamate	C11H20N2O5	0.677822	-0.561022	0.685988	0.163684	0.229781	Negative
HMDB0002504	3-Sulfodeoxycholic acid	C23H38O7S	1.3063	0.385486	0.498443	0.302384	0.775995	Negative																						HMDB0003070	Shikimic acid	C7H10O5	0.660867	-0.597569	0.452779	0.344114	0.227047	Negative
HMDB0059633	9,10-dihydroxyoctadecanoate	C18H36O4	0.399844	-1.32249	0.424367	0.372259	0.774056	Negative																						HMDB0032451	4-Octen-3-one	C8H14O	0.840452	-0.250763	0.669363	0.174339	0.222659	Negative
HMDB0036186	Pyrazinemethanethiol	C5H6N2S	1.261	0.33457	0.651403	0.18615	0.773183	Positive																						HMDB0000832	Capryloylglycine	C10H19NO3	0.856333	-0.223755	0.757608	0.120556	0.21838	Negative
HMDB0032662	9-Hydroxy-10-undecenoic acid	C11H20O3	0.0983074	-3.34656	0.399953	0.397991	0.772144	Negative																						HMDB0000289	Uric acid	C5H4N4O3	0.808192	-0.30723	0.724828	0.139765	0.21111	Negative
HMDB0000212	N-Acetylgalactosamine	C8H15NO6	1.50154	0.586442	0.437467	0.359055	0.771394	Negative																						HMDB0000228	Phenol	C6H6O	0.662469	-0.594075	0.625899	0.203496	0.210652	Negative
HMDB0000017	4-Pyridoxic acid	C8H9NO4	0.101173	-3.30511	0.400983	0.396874	0.771142	Negative																						HMDB0006203	5-alpha-Dihydrotestosterone glucuronide	C25H38O8	0.594465	-0.750335	0.641629	0.192716	0.209766	Negative
HMDB0001852	Retinoic acid	C20H28O2	0.118136	-3.08148	0.359962	0.443743	0.768313	Negative																						HMDB0002641	2-Hydroxycinnamic acid	C9H8O3	2.47471	1.30726	0.36439	0.438433	0.206336	Negative
HMDB0013751	2-Hydroxypyridine	C5H5NO	0.778071	-0.362027	0.539555	0.267964	0.766405	Positive																						HMDB0002829	Androsterone glucuronide	C25H38O8	0.408693	-1.29091	0.472196	0.325877	0.20351	Negative
HMDB0041722	Dihydrodaidzein 7-O-glucuronide	C21H20O10	0.286431	-1.80374	0.355454	0.449217	0.764346	Negative																						HMDB0000594	gamma-Glutamylphenylalanine	C14H18N2O5	0.894283	-0.161197	0.836874	0.0773398	0.20142	Negative
HMDB0011563	MG(15:0/0:0)	C18H36O4	0.849828	-0.234757	0.538194	0.269061	0.759383	Positive																						HMDB0142405	Urolithin C 3-glucuronide	C19H16O11	1.60488	0.682464	0.6323	0.199077	0.194267	Negative
HMDB0000872	Tetradecanedioic acid	C14H26O4	0.0575086	-4.12008	0.392309	0.406372	0.756763	Negative																						HMDB0240433	Enterolactone 3''-glucuronide	C24H26O10	1.15159	0.203625	0.87401	0.0584838	0.189988	Negative
HMDB0000011	3-Hydroxybutyric acid	C4H8O3	0.577941	-0.791007	0.488806	0.310863	0.752235	Negative																						HMDB0060518	4-Carboxymethylenebut-2-en-4-olide	C6H4O4	0.71576	-0.482452	0.722313	0.141275	0.186831	Negative
HMDB0060660	6-Mercaptopurine ribonucleoside 5'-diphosphate	C10H14N4O10P2S	1.10722	0.146938	0.785957	0.104601	0.751527	Negative																						HMDB0010357	Tetrahydroaldosterone-3-glucuronide	C27H40O11	2.20647	1.14174	0.536767	0.270214	0.1836	Negative
HMDB0060103	9-Deoxy-delta12-PGD2	C20H32O4	0.805208	-0.312567	0.606351	0.217276	0.750295	Positive																						HMDB0002059	12-Hydroxydodecanoic acid	C12H24O3	0.851863	-0.231306	0.755028	0.122037	0.180552	Negative
HMDB0035593	Rishitin	C14H22O2	1.22637	0.294398	0.483515	0.31559	0.74874	Positive																						HMDB0302024	Apo-14'-zeaxanthinal	C22H30O2	0.61589	-0.699255	0.590638	0.228679	0.178887	Negative
HMDB0006101	Enterolactone	C18H18O4	0.0814467	-3.618	0.398294	0.399797	0.748064	Negative																						HMDB0000827	Stearic acid	C18H36O2	0.933374	-0.0994727	0.863874	0.0635497	0.177309	Negative
HMDB0004186	3-Methyldioxyindole	C9H9NO2	1.08993	0.124232	0.799227	0.0973297	0.747923	Negative																						HMDB0000207	Oleic acid	C18H34O2	0.895455	-0.159307	0.885662	0.0527321	0.176863	Negative
HMDB0006556	4-Hydroxyglutamate semialdehyde	C5H9NO4	0.904544	-0.144738	0.591704	0.227895	0.746776	Positive																						HMDB0029097	Tryptophyl-Gamma-glutamate	C16H20N4O4	1.6095	0.686617	0.595508	0.225113	0.174153	Negative
HMDB0000148	Glutamic acid	C5H9NO4	0.904544	-0.144738	0.591704	0.227895	0.746776	Positive																						HMDB0000254	Succinic acid	C4H6O4	0.788847	-0.342182	0.593796	0.226363	0.164795	Negative
HMDB0011523	LysoPE(22:4)	C27H48NO7P	1.37905	0.463673	0.579626	0.236852	0.745729	Positive																						HMDB0000202	Methylmalonic acid	C4H6O4	0.788847	-0.342182	0.593796	0.226363	0.164795	Negative
HMDB0002815	LysoPC(18:1)	C26H52NO7P	1.75616	0.812426	0.487626	0.311913	0.745397	Positive																						HMDB0060830	Melatonin glucuronide	C19H24N2O8	6.63453	2.72999	0.181362	0.741455	0.164286	Negative
HMDB0029171	3-Hydroxyadipic acid 3,6-lactone	C6H8O4	1.143	0.192821	0.587874	0.230715	0.744718	Positive																						HMDB0242031	N-Lauroyl Glutamine	C17H32N2O4	0.794293	-0.332257	0.659688	0.180661	0.158241	Negative
HMDB0013161	2-Hexenoylcarnitine	C13H23NO4	1.13343	0.180696	0.75119	0.12425	0.743825	Positive																						HMDB0242188	Octadeca-2,4-dienedioic acid	C18H30O4	0.464386	-1.1066	0.594295	0.225998	0.157724	Negative
HMDB0000888	Undecanedioic acid	C11H20O4	0.478958	-1.06203	0.443332	0.353271	0.742076	Negative																						HMDB0035987	Ganoderic acid H	C32H44O9	0.556794	-0.844785	0.445735	0.350923	0.151111	Negative
HMDB0037829	6-(3-Hexenyl)tetrahydro-2H-pyran-2-one	C11H18O2	1.05035	0.0708712	0.810396	0.0913027	0.740299	Positive																						HMDB0000626	Deoxycholic acid	C24H40O4	0.51759	-0.950119	0.612284	0.213047	0.150665	Negative
HMDB0242729	1,2-O-Isopropylideneglucofuranose	C9H16O6	0.0824565	-3.60022	0.38032	0.419851	0.736208	Negative																						HMDB0247896	Glucaron	C10H10O8	0.374663	-1.41633	0.518128	0.285563	0.145685	Negative
HMDB0001976	Docosapentaenoic acid (22n-6)	C22H34O2	2.44801	1.29161	0.542646	0.265483	0.733411	Negative																						HMDB0060014	Phenol glucuronide	C12H14O7	0.94219	-0.0859106	0.951065	0.0217897	0.145521	Negative
HMDB0243937	1-Methylcyclohexane-1,2-dicarboxylic acid	C9H14O4	1.07094	0.0988816	0.855787	0.0676342	0.733036	Positive																						HMDB0059614	Riboflavin cyclic-4',5'-phosphate	C17H19N4O8P	1.02396	0.0341595	0.976359	0.0103907	0.137876	Negative
HMDB0011658	2,8-Dihydroxyquinoline-betaglucuronide	C15H15NO8	1.58926	0.668358	0.643237	0.191629	0.731246	Negative																						HMDB0000638	Dodecanoic acid	C12H24O2	0.178238	-2.48813	0.329181	0.482566	0.136133	Negative
HMDB0031445	Undecane	C11H24	0.933062	-0.0999548	0.713793	0.146427	0.731217	Positive																						HMDB0032523	Succinic anhydride	C4H4O3	0.876665	-0.189903	0.698745	0.155681	0.132479	Negative
HMDB0060039	Dihomo-alpha-linolenic acid	C20H34O2	0.469682	-1.09024	0.380244	0.419937	0.731168	Negative																						HMDB0000210	Pantothenic acid	C9H17NO5	0.531518	-0.911809	0.451726	0.345125	0.123545	Negative
HMDB0006278	5a-Dihydrotestosterone sulfate	C19H30O5S	0.0967502	-3.36959	0.382657	0.41719	0.730775	Negative																						HMDB0240294	2-O-Methylascorbic acid	C7H10O6	0.714555	-0.484882	0.458583	0.338582	0.118415	Negative
HMDB0036766	Furanogermenone	C15H20O2	0.388568	-1.36376	0.40261	0.395116	0.729543	Negative																						HMDB0062176	N-Lactoylleucine	C9H17NO4	1.25652	0.329433	0.739063	0.131318	0.113152	Negative
HMDB0013326	2-Dodecenoylcarnitine	C19H35NO4	0.32498	-1.62158	0.303624	0.517663	0.727477	Positive																						HMDB0252514	Fulvic acid	C14H12O8	1.07333	0.1021	0.944795	0.0246622	0.113093	Negative
HMDB0060046	15d PGD2	C20H30O4	0.110373	-3.17955	0.35095	0.454754	0.726777	Negative																						HMDB0060933	Propofol glucuronide	C18H26O7	1.92227	0.942809	0.568269	0.245446	0.110106	Negative
HMDB0036759	Pregeijerene	C12H18	0.952681	-0.0699353	0.78639	0.104362	0.725995	Positive																						HMDB0245704	Methyl l-phenylalaninate	C10H13NO2	0.539533	-0.890216	0.679261	0.167963	0.105652	Negative
HMDB0031098	4-Oxo-9,11,13,15-octadecatetraenoic acid	C18H26O3	1.43756	0.523618	0.52031	0.283738	0.724737	Positive																						HMDB0036423	Cynaropicrin	C19H22O6	0.889185	-0.169444	0.726941	0.138501	0.093065	Negative
HMDB0241681	Hept-3-enoylcarnitine	C14H25NO4	1.17286	0.230035	0.592564	0.227265	0.723445	Positive																						HMDB0012535	12-HHT	C17H28O3	0.770468	-0.376193	0.774304	0.111088	0.0651152	Negative
HMDB0003045	Ergothioneine	C9H15N3O2S	1.26726	0.341715	0.622954	0.205544	0.72115	Positive																						HMDB0000112	gamma-Aminobutyric acid	C4H9NO2	0.833193	-0.263278	0.704154	0.152332	0.061665	Negative
HMDB0240654	4-Ethylphenol glucuronide	C14H18O7	2.1123	1.07882	0.434488	0.362022	0.718465	Negative																						HMDB0010333	Estriol-17-glucuronide	C24H32O9	0.656423	-0.607302	0.635934	0.196588	0.0519185	Negative
HMDB0242339	2,15-Dihydroxy-7-methyl-6-oxabicyclo[11.3.0]hexadeca-3,11-dien-5-one	C16H24O4	0.0451251	-4.46993	0.389658	0.409317	0.716936	Negative																						HMDB0000163	Maltose	C12H22O11	1.11054	0.151259	0.703925	0.152474	0.0518721	Negative
HMDB0034295	Floionolic acid	C18H36O5	0.17713	-2.49712	0.411833	0.385279	0.714958	Negative																						HMDB0304937	6-Hydroxyindoxyl sulfate	C9H9NO4S	0.462041	-1.11391	0.548304	0.260978	0.0448997	Negative
HMDB0032472	Polyethylene, oxidized	C12H20O5	0.325288	-1.62021	0.409084	0.388188	0.714354	Negative																						HMDB0000708	Glycoursodeoxycholic acid	C26H43NO5	0.434878	-1.20132	0.418382	0.378427	0.0365403	Negative
HMDB0037830	xi-7-Hydroxyhexadecanedioic acid	C16H30O5	0.183551	-2.44574	0.420555	0.376177	0.713693	Negative																						HMDB0002366	Tiglylcarnitine	C12H21NO4	0.814607	-0.295824	0.672281	0.172449	0.0353195	Negative
HMDB0000965	Hypotaurine	C2H7NO2S	1.17953	0.238209	0.803448	0.0950422	0.713484	Negative																						HMDB0002183	Docosahexaenoic acid	C22H32O2	0.684636	-0.546591	0.694328	0.158435	0.0343229	Negative
HMDB0028725	Asparaginylarginine	C10H20N6O4	0.126555	-2.98216	0.402402	0.39534	0.713371	Negative																						HMDB0010351	11-beta-Hydroxyandrosterone-3-glucuronide	C25H38O9	0.745374	-0.423964	0.753674	0.122817	0.0331914	Negative
HMDB0010221	9,10-DiHODE	C18H32O4	1.16161	0.21612	0.455888	0.341142	0.710599	Positive																						HMDB0038333	2-Hydroxyphenylacetic acid O-bglucoside	C14H18O8	19.3397	4.27349	0.371885	0.429591	0.0300945	Negative
HMDB0002710	Prostaglandin J2	C20H30O4	0.188293	-2.40895	0.384209	0.415432	0.710143	Negative																						HMDB0301824	Isoketocamphoric acid	C10H16O5	0.64529	-0.631981	0.720481	0.142377	0.00509975	Negative
HMDB0030722	3,5-Dimethoxystilbene	C16H16O2	0.206427	-2.2763	0.378871	0.421508	0.709329	Negative																						HMDB0000701	Hexanoylglycine	C8H15NO3	0.891815	-0.165184	0.815803	0.0884147	0.00328021	Negative
HMDB0241665	4-Hydroxyhexanoycarnitine	C13H25NO5	1.2263	0.294308	0.650734	0.186596	0.708862	Positive																						HMDB0040830	N-Feruloylaspartic acid	C14H15NO7	0.620522	-0.688447	0.68718	0.16293	0.00144515	Negative
HMDB0060055	Tetranor 12-HETE	C16H26O3	0.256577	-1.96254	0.387893	0.411288	0.707977	Negative																						HMDB0247339	3-(Cyclohexylamino)-2-hydroxy-1-propanesulfonic acid	C9H19NO4S	0.848572	-0.236891	0.615369	0.210864	0.000208622	Negative
HMDB0015168	Cerulenin	C12H17NO3	1.12013	0.163671	0.486601	0.312827	0.704094	Positive
HMDB0010363	5-Hydroxy-6-methoxyindole glucuronide	C15H17NO8	1.34003	0.422265	0.77127	0.112793	0.704034	Positive
HMDB0000114	Glycerylphosphorylethanolamine	C5H14NO6P	1.46403	0.549946	0.512657	0.290173	0.701392	Positive
HMDB0250956	Dehydromonocrotaline	C16H21NO6	1.45345	0.539477	0.477683	0.32086	0.701255	Positive
HMDB0001873	Isobutyric acid	C4H8O2	1.03378	0.0479267	0.953129	0.0208483	0.700099	Negative
HMDB0254265	lysine phosphoester	C6H15N2O5P	1.02902	0.041272	0.909198	0.0413414	0.698444	Negative
HMDB0004668	13-OxoODE	C18H30O3	0.923556	-0.114729	0.646085	0.18971	0.695491	Positive
HMDB0032929	Benzofuran	C8H6O	1.21934	0.286098	0.579768	0.236745	0.693089	Positive
HMDB0003073	gamma-Linolenic acid	C18H30O2	0.980106	-0.0289906	0.92995	0.0315404	0.691298	Positive
HMDB0062335	N-Oleoyl GABA	C22H41NO3	1.12441	0.169169	0.5958	0.224899	0.68756	Positive
HMDB0247284	7-Oxoprostaglandin I2	C20H30O6	0.186701	-2.4212	0.422067	0.374618	0.685985	Negative
HMDB0000660	Fructose	C6H12O6	0.979488	-0.0299007	0.923652	0.0344915	0.680771	Negative
HMDB0003229	Palmitoleic acid	C16H30O2	1.10137	0.139303	0.566432	0.246853	0.679391	Positive
HMDB0240661	Indole-3-acetylglycine	C12H12N2O3	0.838387	-0.254312	0.852216	0.0694502	0.67732	Negative
HMDB0059826	alpha-Ionene	C13H18	1.08512	0.117857	0.641506	0.192799	0.677218	Positive
HMDB0011562	MG(14:1/0:0)	C17H32O4	0.253819	-1.97813	0.424775	0.371841	0.673928	Negative
HMDB0000912	Succinyladenosine	C14H17N5O8	1.60261	0.680426	0.249569	0.602809	0.671915	Negative
HMDB0006285	4-oxo-Retinoic acid	C20H26O3	1.14153	0.190967	0.596176	0.224626	0.671813	Positive
HMDB0004708	9,12,13-TriHOME	C18H34O5	0.251918	-1.98897	0.418694	0.378103	0.669726	Negative
HMDB0039947	Pisumionoside	C19H32O9	1.53412	0.617413	0.671207	0.173143	0.663768	Negative
HMDB0255213	N-OCTANOYLHOMOSERINE LACTONE	C12H21NO3	0.912533	-0.132051	0.756698	0.121078	0.660028	Positive
HMDB0002833	Testosterone sulfate	C19H28O5S	0.0791478	-3.65931	0.391186	0.407617	0.656374	Negative
HMDB0000138	Glycocholic acid	C26H43NO6	0.302279	-1.72605	0.424692	0.371926	0.65244	Negative
HMDB0241987	N-Linoleoyl Tyrosine	C27H41NO4	1.74498	0.803213	0.449017	0.347737	0.651899	Positive
HMDB0039607	Sorgolactone	C18H20O5	0.0383243	-4.7056	0.387888	0.411293	0.649398	Negative
HMDB0000094	Citric acid	C6H8O7	1.04228	0.0597463	0.912054	0.0399793	0.648851	Positive
HMDB0041785	Tyrosol 4-sulfate	C8H10O5S	1.069	0.0962579	0.82056	0.0858896	0.648116	Negative
HMDB0252076	Ethylestrenol	C20H32O	1.13951	0.188408	0.736609	0.132763	0.646407	Positive
HMDB0001895	Salicylic acid	C7H6O3	4.59762	2.20089	0.258905	0.586859	0.6462	Negative
HMDB0255446	2-Naphthalenesulfonic acid	C10H8O3S	7.79467	2.96249	0.398064	0.400047	0.645906	Negative
HMDB0013317	Tridecanoylglycine	C15H29NO3	0.664299	-0.590096	0.210499	0.67675	0.643921	Negative
HMDB0032142	2,4-Dimethylbenzaldehyde	C9H10O	0.904526	-0.144765	0.776815	0.109683	0.643684	Positive
HMDB0001545	Pyridoxal	C8H9NO3	0.168516	-2.56904	0.416051	0.380854	0.642146	Negative
HMDB0303903	2-dodecen-1-ol	C12H24O	0.851602	-0.231748	0.514136	0.288922	0.640586	Positive
HMDB0000415	3a,6b,7b-Trihydroxy-5b-cholanoic acid	C24H40O5	0.0604234	-4.04875	0.393605	0.404939	0.639512	Negative
HMDB0000748	3-Phenyllactic acid	C9H10O3	0.0463432	-4.4315	0.391043	0.407775	0.637363	Negative
HMDB0061662	13-hydroxyoctadecanoic acid	C18H36O3	0.705657	-0.502962	0.713306	0.146724	0.635697	Negative
HMDB0259993	Zearalanone	C18H24O5	0.233467	-2.09871	0.400859	0.397008	0.633915	Negative
HMDB0062669	11-nitro-1-undecene	C11H21NO2	0.938516	-0.0915469	0.764029	0.11689	0.63098	Positive
HMDB0260491	MG(18:1-O/0:0)	C21H38O5	0.531395	-0.912145	0.495784	0.304707	0.630165	Positive
HMDB0006709	Ubiquinone-2	C19H26O4	1.89891	0.92517	0.357871	0.446274	0.628235	Positive
HMDB0004610	Phytosphingosine	C18H39NO3	1.07918	0.109932	0.64539	0.190178	0.628197	Positive
HMDB0000910	Tridecanoic acid	C13H26O2	0.0635207	-3.97663	0.395796	0.402528	0.627014	Negative
HMDB0241926	N-Palmitoyl Histidine	C22H39N3O3	1.19432	0.256192	0.820014	0.0861785	0.625245	Negative
HMDB0035919	Corchorifatty acid F	C18H32O5	0.332308	-1.58941	0.448153	0.348574	0.623848	Negative
HMDB0302724	12-Oxophytodienoic acid	C18H28O3	1.09734	0.134005	0.657131	0.182348	0.623137	Positive
HMDB0010404	LysoPC(22:6)	C30H50NO7P	1.24831	0.319978	0.750203	0.124821	0.622743	Positive
HMDB0245898	3-Hydroxycyclobut-2-en-1-one	C4H4O2	1.0215	0.0306897	0.953178	0.0208258	0.620565	Positive
HMDB0011564	MG(16:0/0:0)	C19H38O4	1.05954	0.0834343	0.87422	0.0583794	0.616295	Negative
HMDB0011526	LysoPE(22:6)	C27H44NO7P	1.0176	0.0251757	0.96451	0.0156933	0.615263	Negative
HMDB0040459	Ethylene brassylate	C15H26O4	0.182286	-2.45572	0.410325	0.386872	0.61405	Negative
HMDB0244507	13-Docosenamide	C22H43NO	1.11241	0.153693	0.662978	0.178501	0.613429	Positive
HMDB0256407	Phenol A	C11H16O3	0.363137	-1.46141	0.413362	0.38367	0.612302	Negative
HMDB0002904	2,3-Dinor-TXB2	C18H30O6	1.41302	0.498786	0.673515	0.171653	0.610778	Negative
HMDB0011718	4-Hydroxybenzaldehyde	C7H6O2	0.220505	-2.18112	0.430985	0.365538	0.610651	Negative
HMDB0004590	19-Nor-5-androstenediol	C18H28O2	0.102782	-3.28234	0.403046	0.394646	0.609233	Negative
HMDB0030994	5-Heptyltetrahydro-2-oxo-3-furancarboxylic acid	C12H20O4	0.178307	-2.48756	0.409829	0.387398	0.607541	Negative
HMDB0041740	Glycitein 4'-O-glucuronide	C22H20O11	1.18391	0.243556	0.854718	0.0681771	0.605407	Negative
HMDB0037734	Isobutyl 2-furanpropionate	C11H16O3	0.245251	-2.02767	0.434301	0.362209	0.604266	Negative
HMDB0039884	2-Cyclotetradecen-1-one	C14H24O	1.10056	0.138238	0.580556	0.236156	0.604148	Positive
HMDB0040668	Blumenol C glucoside	C19H32O7	0.605096	-0.724765	0.662768	0.178638	0.603774	Negative
HMDB0041463	2,3-Dihydro-2,3-dihydroxy-4-(4-methoxyphenyl)-1H-phenalen-1-one	C20H16O4	0.0767119	-3.70441	0.398141	0.399963	0.601808	Negative
HMDB0000191	Aspartic acid	C4H7NO4	0.935807	-0.0957165	0.880131	0.0554524	0.601176	Negative
HMDB0061835	Heptaethylene glycol	C14H30O8	0.891935	-0.164989	0.712263	0.14736	0.600838	Positive
HMDB0030918	1-Hydroxyepiacorone	C15H24O3	0.235991	-2.0832	0.395875	0.402442	0.600295	Negative
HMDB0041107	5-Eicosyne	C20H38	0.838296	-0.254469	0.423276	0.373377	0.598673	Positive
HMDB0304581	hydroxymedioresinol	C15H18O8	8.57214	3.09965	0.373396	0.427831	0.59559	Negative
HMDB0000682	Indoxyl sulfate	C8H7NO4S	0.103731	-3.26908	0.406831	0.390586	0.595348	Negative
HMDB0240458	4-Methylcatechol 1-glucuronide	C13H16O8	1.46851	0.554354	0.727171	0.138364	0.593944	Negative
HMDB0028684	Alanylcysteine	C6H12N2O3S	0.818647	-0.288687	0.739602	0.131002	0.593895	Negative
HMDB0000634	Citraconic acid	C5H6O4	1.17979	0.238524	0.565586	0.247501	0.591525	Negative
HMDB0036802	Austroinulin	C20H34O3	0.687118	-0.541371	0.707068	0.150539	0.5889	Negative
HMDB0041693	5-(3',5'-Dihydroxyphenyl)-gamma-valerolactone 3-O-glucuronide	C17H20O10	2.11133	1.07816	0.438837	0.357697	0.58433	Negative
HMDB0010736	3-Oxooctadecanoic acid	C18H34O3	1.3132	0.393087	0.607607	0.216377	0.582497	Negative
HMDB0059834	Pentylbenzene	C11H16	0.997798	-0.00318051	0.990114	0.00431478	0.581713	Positive
HMDB0000623	Dodecanedioic acid	C12H22O4	0.452106	-1.14527	0.496509	0.304073	0.581583	Negative
HMDB0000355	3-Hydroxymethylglutaric acid	C6H10O5	1.12726	0.172819	0.671139	0.173187	0.577475	Negative
HMDB0039500	N-Malonyltryptophan	C14H14N2O5	1.0339	0.0480923	0.912738	0.039654	0.57534	Negative
HMDB0032147	Geranylcitronellol	C20H36O	1.10638	0.145842	0.575689	0.239812	0.574405	Positive
HMDB0240588	Myristoleoylcarnitine	C21H39NO4	0.184174	-2.44086	0.335623	0.474149	0.572449	Positive
HMDB0006344	Phenylacetylglutamine	C13H16N2O4	0.499343	-1.0019	0.635099	0.197159	0.571959	Positive
HMDB0060610	Hydroxyhexamide	C15H22N2O4S	1.42648	0.512461	0.749367	0.125305	0.57164	Positive
HMDB0002649	Erythrose	C4H8O4	1.41737	0.503219	0.580935	0.235873	0.570201	Negative
HMDB0041100	Kanzonol N	C22H24O6	0.108792	-3.20036	0.363086	0.439991	0.567741	Negative
HMDB0013713	N-Acetyltryptophan	C13H14N2O3	0.608538	-0.716581	0.50739	0.294658	0.566725	Negative
HMDB0013286	N-Undecanoylglycine	C13H25NO3	0.700302	-0.51395	0.242815	0.614725	0.563196	Negative
HMDB0062656	Linoleamide	C18H33NO	1.00807	0.011601	0.976798	0.0101954	0.563159	Positive
HMDB0000833	N-Glycolylneuraminic acid	C11H19NO10	1.3956	0.480884	0.687937	0.162451	0.56253	Negative
HMDB0033601	Dihydrojasmonic acid	C12H20O3	0.388008	-1.36584	0.41493	0.382026	0.560498	Negative
HMDB0014706	Succimer	C4H6O4S2	2.02009	1.01442	0.540959	0.266835	0.558881	Negative
HMDB0244345	5-[4-Hydroxy-2-[3-hydroxyoct-1-enyl]oxan-3-yl]pent-3-enoic acid	C18H30O5	0.27639	-1.85522	0.412101	0.384996	0.558179	Negative
HMDB0007005	CPA(18:1)	C21H39O6P	1.01177	0.0168802	0.954854	0.020063	0.553684	Positive
HMDB0243861	1-Deoxymanno-heptulose	C7H14O6	1.00918	0.0131895	0.972791	0.0119807	0.551187	Positive
HMDB0002261	2-Hydroxymyristic acid	C14H28O3	0.22629	-2.14376	0.426684	0.369894	0.55071	Negative
HMDB0011503	LysoPE(16:0)	C21H44NO7P	1.2342	0.303572	0.66901	0.174567	0.547683	Positive
HMDB0094710	3-[3-ulfooxy)phenyl]propanoic acid	C9H10O6S	0.991852	-0.0118029	0.959101	0.0181355	0.539465	Negative
HMDB0011130	LysoPE(18:0)	C23H48NO7P	1.108	0.147954	0.764187	0.1168	0.537961	Positive
HMDB0034579	8-O-Methyloblongine	C20H26NO3+	1.13055	0.177029	0.704226	0.152288	0.537172	Positive
HMDB0000413	3-Hydroxydodecanedioic acid	C12H22O5	0.103435	-3.27321	0.40857	0.388734	0.535978	Negative
HMDB0060512	Sterol	C17H28O	0.974883	-0.036699	0.894061	0.0486327	0.535039	Positive
HMDB0304634	16-B1-phytoprostane	C18H28O4	0.0598587	-4.06229	0.395084	0.403311	0.533868	Negative
HMDB0013126	Butenylcarnitine	C11H19NO4	0.941046	-0.0876631	0.906808	0.0424845	0.533735	Positive
HMDB0041862	Glucaro-1,4-lactone	C6H8O7	0.945285	-0.0811782	0.86602	0.0624718	0.528483	Positive
HMDB0030672	Obtustyrene	C16H16O2	0.516161	-0.954108	0.419931	0.376822	0.528226	Negative
HMDB0061705	6-Oxopiperidine-2-carboxylic acid	C6H9NO3	0.995103	-0.00708179	0.992901	0.00309407	0.527712	Positive
HMDB0247995	Androstane-3,17-diol 17-sulfate	C19H32O5S	0.047125	-4.40736	0.39172	0.407025	0.526763	Negative
HMDB0032925	1-Phenyl-1,3-eicosanedione	C26H42O2	1.71683	0.779745	0.425826	0.370768	0.523597	Positive
HMDB0000220	Palmitic acid	C16H32O2	1.05188	0.0729667	0.760985	0.118624	0.523133	Positive
HMDB0014327	Baclofen	C10H12ClNO2	0.920295	-0.119832	0.622895	0.205585	0.521983	Positive
HMDB0258728	Taribavirin	C8H13N5O4	1.48759	0.572974	0.466074	0.331545	0.520586	Negative
HMDB0240766	3-Hydroxy-5-octenoylcarnitine	C15H27NO5	0.803733	-0.315212	0.616083	0.210361	0.517533	Positive
HMDB0002007	Tetracosahexaenoic acid	C24H36O2	0.512905	-0.963237	0.457745	0.339377	0.516906	Positive
HMDB0241954	N-Oleoyl Arginine	C24H46N4O3	0.667846	-0.582413	0.552558	0.257622	0.513827	Positive
HMDB0040358	Bitalin A	C13H14O3	0.378769	-1.40061	0.423114	0.373543	0.513507	Negative
HMDB0256000	Oxonol	C8H8O2	1.49607	0.581182	0.371204	0.430388	0.512226	Negative
HMDB0242353	1-Amino-2-sulfanylethanesulfinic acid	C2H7NO2S2	1.0332	0.0471189	0.946199	0.0240174	0.5121	Negative
HMDB0012150	2-Keto-6-acetamidocaproate	C8H13NO4	0.969666	-0.0444402	0.950662	0.0219738	0.512022	Positive
HMDB0039047	9-Hydroxy-4-methoxypsoralen 9-glucoside	C18H18O10	0.0690456	-3.85631	0.399665	0.398304	0.506275	Negative
HMDB0062544	16alpha-Hydroxy DHEA 3-sulfate	C19H28O6S	0.219152	-2.19	0.415314	0.381623	0.497566	Negative
HMDB0242112	2-Aminooctadeca-4,14-diene-1,3-diol	C18H35NO2	1.14401	0.194097	0.361633	0.441732	0.497271	Positive
HMDB0009215	PE(18:4/P-18:1)	C41H72NO7P	1.35606	0.439422	0.622784	0.205662	0.493186	Positive
HMDB0006940	9-HPODE	C18H32O4	0.328138	-1.60763	0.431885	0.364632	0.493159	Negative
HMDB0302291	1,11-Tridecadiene	C13H24	1.06202	0.0868122	0.740422	0.130521	0.491923	Positive
HMDB0034382	11,13-Octadecadien-9-ynoic acid	C18H28O2	0.880564	-0.183501	0.73514	0.13363	0.48879	Positive
HMDB0012643	20-Trihydroxy-leukotriene-B4	C20H32O7	0.46983	-1.08979	0.516114	0.287254	0.488413	Negative
HMDB0036690	3-Epinobilin	C20H26O5	0.311644	-1.68203	0.464492	0.333022	0.486119	Negative
HMDB0035046	Gibberellin A43	C20H26O8	6.43532	2.68601	0.182303	0.739206	0.485908	Negative
HMDB0041622	N-Acetylgalactosaminyl lactose	C20H35NO16	0.804902	-0.313115	0.338742	0.470131	0.485416	Negative
HMDB0038580	Cibaric acid	C18H28O5	0.295238	-1.76005	0.442027	0.354552	0.483002	Negative
HMDB0012329	4-Oxoretinol	C20H28O2	1.06602	0.0922343	0.680088	0.167435	0.478108	Positive
HMDB0012549	12-oxo-10,11-dihydro-20-COOH-LTB4	C20H30O6	1.2074	0.2719	0.785145	0.10505	0.477148	Negative
HMDB0003213	Raffinose	C18H32O16	0.971095	-0.0423163	0.925132	0.0337965	0.475535	Positive
HMDB0000050	Adenosine	C10H13N5O4	0.666785	-0.584706	0.492684	0.307431	0.465591	Positive
HMDB0304071	2-hydroxyisoflavanone naringenin	C15H12O6	1.34254	0.424964	0.743493	0.128723	0.45911	Negative
HMDB0241741	6-Hydroxyoctanoylcarnitine	C15H29NO5	0.726852	-0.460266	0.547967	0.261246	0.45798	Positive
HMDB0036416	beta-Spathulene	C15H22	0.992806	-0.0104169	0.967426	0.0143823	0.456471	Positive
HMDB0036754	Yucalexin P21	C20H32O2	1.05878	0.0824059	0.736274	0.132961	0.455689	Positive
HMDB0029566	Isopulegone caffeate	C19H24O4	0.881143	-0.182551	0.74128	0.130018	0.454678	Positive
HMDB0060071	Hyaluronan biosynthesis, precursor 1	C14H21NO11	0.624418	-0.679415	0.479035	0.319632	0.453021	Negative
HMDB0242032	N-Lauroyl Glutamic acid	C17H31NO5	0.63598	-0.652947	0.422278	0.374402	0.45262	Negative
HMDB0033453	Fagomine	C6H13NO3	1.00534	0.00768982	0.990115	0.00431421	0.451696	Negative
HMDB0031920	9-Hydroxycalabaxanthone	C24H24O6	0.27003	-1.88881	0.210381	0.676993	0.450923	Positive
HMDB0251275	Digitoxigenin bisdigitoxide	C35H54O10	0.901688	-0.1493	0.661516	0.17946	0.447723	Positive
HMDB0304943	3-Methyloxindole	C9H9NO	0.857528	-0.221744	0.883628	0.0537306	0.445469	Positive
HMDB0031956	Prenyl apiosyl-(1->6)-glucoside	C16H28O10	1.37539	0.459842	0.730694	0.136265	0.44091	Negative
HMDB0244959	2-(Trifluoromethyl)isonicotinic acid	C7H4F3NO2	0.926518	-0.110109	0.899533	0.0459831	0.438467	Positive
HMDB0302137	Angelical	C11H8O4	0.217	-2.20424	0.428228	0.368325	0.432993	Negative
HMDB0003581	Dethiobiotin	C10H18N2O3	0.180216	-2.4722	0.440426	0.356127	0.432351	Negative
HMDB0034297	Ricinoleic acid	C18H34O3	1.06481	0.0905934	0.709382	0.14912	0.431105	Positive
HMDB0036345	3-Cyclohexyldodecane	C18H36	1.08967	0.123895	0.641598	0.192737	0.429417	Positive
HMDB0059767	Tetrahydro-2,5-furan-diacetic acid	C8H12O5	0.736088	-0.442049	0.4644	0.333108	0.42876	Negative
HMDB0031897	Phaseolic acid	C12H22O6	2.04808	1.03427	0.60437	0.218697	0.428574	Negative
HMDB0029404	Amino-2,5-dihydro-5-oxo-4-isoxazolepropanoic acid N2-glucoside	C12H18N2O9	0.953181	-0.069178	0.950612	0.0219967	0.421786	Negative
HMDB0037012	2-Hydroxy-p-mentha-1,8-dien-6-one	C10H14O2	1.061	0.0854264	0.721869	0.141542	0.418385	Positive
HMDB0000225	Oxoadipic acid	C6H8O5	0.88349	-0.178715	0.509251	0.293068	0.417156	Negative
HMDB0034863	4-(4-Hydroxyphenyl)-2-butanone glucoside	C16H22O7	2.33028	1.22051	0.52388	0.280768	0.415062	Positive
HMDB0001425	Estrone sulfate	C18H22O5S	0.242137	-2.0461	0.282219	0.549413	0.41199	Negative
HMDB0011571	MG(18:4/0:0)	C21H34O4	0.234353	-2.09324	0.310417	0.508055	0.409572	Positive
HMDB0072871	MG(21:0/0:0)	C24H48O4	0.882996	-0.179522	0.55674	0.254347	0.408618	Positive
HMDB0000826	Pentadecanoic acid	C15H30O2	0.926569	-0.110029	0.659805	0.180584	0.404702	Positive
HMDB0013209	Alanyltryptophan	C14H17N3O3	0.726358	-0.461247	0.483387	0.315705	0.399233	Negative
HMDB0014954	Orciprenaline	C11H17NO3	0.698431	-0.517811	0.69627	0.157222	0.39915	Negative
HMDB0252844	Glycerol phenylbutyrate	C33H38O6	1.10527	0.144394	0.592461	0.22734	0.399081	Positive
HMDB0000526	5alpha-Tetrahydrocortisol	C21H34O5	0.729832	-0.454363	0.669494	0.174253	0.39165	Negative
HMDB0001081	(N-acetylneuraminosyl(a2-6)lactosamine)	C25H42N2O19	0.758643	-0.398507	0.471396	0.326614	0.388138	Negative
HMDB0030864	Trifolin	C21H20O11	0.21595	-2.21123	0.332173	0.478636	0.38802	Negative
HMDB0037416	Isoswertisin 4'-glucoside	C28H32O15	4.23011	2.08069	0.458286	0.338864	0.387298	Negative
HMDB0006322	Tetracosapentaenoic acid (24:5n-6)	C24H38O2	2.01133	1.00815	0.365978	0.436545	0.384688	Positive
HMDB0000161	Alanine	C3H7NO2	0.883593	-0.178545	0.642428	0.192176	0.384147	Negative
HMDB0008854	PE(14:1/14:0)	C33H64NO8P	1.02281	0.0325366	0.968068	0.014094	0.383459	Positive
HMDB0242022	N-Docosahexaenoyl Threonine	C26H39NO4	0.240938	-2.05327	0.420681	0.376047	0.382065	Positive
HMDB0038523	Methyl 2-(10-heptadecenyl)-6-hydroxybenzoate	C25H40O3	0.70335	-0.507686	0.515026	0.288171	0.376839	Negative
HMDB0251182	Dicarbonic acid	C2H2O5	1.14128	0.190657	0.750129	0.124864	0.375698	Positive
HMDB0004705	12,13-DHOME	C18H34O4	0.812285	-0.299942	0.756017	0.121468	0.373671	Negative
HMDB0059998	Diphenol glucuronide	C12H14O8	1.07463	0.103843	0.942511	0.0257138	0.372129	Negative
HMDB0011516	LysoPE(20:3)	C25H46NO7P	0.939484	-0.0900596	0.838783	0.0763505	0.371591	Negative
HMDB0242030	N-Lauroyl Cysteine	C15H29NO3S	1.01867	0.0266826	0.892583	0.0493512	0.367148	Positive
HMDB0004484	Etiocholanolone glucuronide	C25H38O8	0.553435	-0.853514	0.521261	0.282944	0.362977	Negative
HMDB0242063	N-Myristoyl Valine	C19H37NO3	1.22931	0.297848	0.711038	0.148107	0.361765	Positive
HMDB0001551	Palmitaldehyde	C16H32O	0.938439	-0.0916657	0.744214	0.128302	0.360253	Positive
HMDB0000635	Succinylacetone	C7H10O4	0.894888	-0.160221	0.775167	0.110605	0.355288	Positive
HMDB0011174	Isoleucylproline	C11H20N2O3	0.920199	-0.119982	0.9013	0.0451308	0.3546	Negative
HMDB0257238	RIOPROSTIL	C21H38O4	1.07188	0.10014	0.708347	0.149754	0.351197	Positive
HMDB0031444	N-Dodecane	C12H26	1.00148	0.00212852	0.991919	0.00352373	0.345397	Positive
HMDB0000651	Decanoylcarnitine	C17H33NO4	0.63949	-0.645006	0.496117	0.304416	0.345211	Positive
HMDB0240480	Apigenin 7-glucuronide	C21H18O11	1.38083	0.465536	0.686759	0.163195	0.342488	Negative
HMDB0000044	Ascorbic acid	C6H8O6	1.4944	0.579562	0.387701	0.411503	0.342206	Negative
HMDB0241702	5-Octenoylcarnitine	C15H27NO4	0.855381	-0.225361	0.767457	0.114946	0.335707	Positive
HMDB0000905	Deoxyadenosine monophosphate	C10H14N5O6P	0.581901	-0.781153	0.664957	0.177207	0.334769	Negative
HMDB0034153	Ethyl tetradecanoate	C16H32O2	0.9791	-0.0304718	0.958058	0.0186084	0.33224	Negative
HMDB0011505	LysoPE(18:1)	C23H46NO7P	0.959921	-0.0590126	0.859358	0.0658257	0.331593	Positive
HMDB0012225	Enol-phenylpyruvate	C9H8O3	0.617207	-0.696173	0.617881	0.209095	0.329779	Negative
HMDB0251781	Emulphor	C20H40O2	0.921696	-0.117637	0.636629	0.196114	0.32842	Positive
HMDB0037485	Stercurensin	C17H16O4	0.626097	-0.675542	0.534593	0.271977	0.324852	Negative
HMDB0244698	N-alpha-Benzoylarginine	C13H18N4O3	1.12249	0.166704	0.903195	0.0442186	0.322688	Negative
HMDB0000122	Glucose	C6H12O6	1.01086	0.015579	0.977794	0.00975281	0.317303	Positive
HMDB0243900	1-Hydroxyisoquinoline	C9H7NO	1.10417	0.142969	0.717215	0.144351	0.315389	Positive
HMDB0000251	Taurine	C2H7NO3S	0.778718	-0.360828	0.526791	0.278361	0.314928	Negative
HMDB0251662	N-[4-[1-[2-(6-Methylpyridin-2-yl)ethyl]piperidine-4-carbonyl]phenyl]methanesulfonamide	C21H27N3O3S	0.924618	-0.11307	0.816678	0.087949	0.314644	Positive
HMDB0000756	Hexanoylcarnitine	C13H25NO4	0.931126	-0.102951	0.853304	0.0688964	0.310863	Positive
HMDB0242051	N-Myristoyl Glutamic acid	C19H35NO5	0.475719	-1.07182	0.2957	0.529149	0.310361	Negative
HMDB0038107	Quinceoxepine	C12H18O	0.893748	-0.162061	0.550065	0.259586	0.308192	Positive
HMDB0000048	Melibiose	C12H22O11	0.980757	-0.0280325	0.95791	0.0186755	0.308108	Negative
HMDB0060017	Pyrogallol-2-O-glucuronide	C12H14O9	1.52804	0.611681	0.673274	0.171808	0.306605	Negative
HMDB0240687	8-Amino-7-oxononanoic acid	C9H17NO3	0.81688	-0.291804	0.624751	0.204293	0.305952	Negative
HMDB0011152	LysoPE(P-16:0)	C21H44NO6P	1.40779	0.493435	0.590741	0.228603	0.304789	Positive
HMDB0059994	Benzeneacetamide-4-O-sulphate	C8H9NO5S	0.574348	-0.800003	0.635235	0.197066	0.301154	Negative
HMDB0000328	12-Ketodeoxycholic acid	C24H38O4	1.0435	0.0614375	0.8529	0.069102	0.295715	Positive
HMDB0006528	Docosapentaenoic acid (22n-3)	C22H34O2	1.08137	0.112862	0.708936	0.149393	0.295262	Positive
HMDB0031522	Mesoxalic acid	C3H2O5	1.04282	0.0604953	0.919129	0.0366234	0.294617	Positive
HMDB0036318	9,13-Dihydroxy-4-megastigmen-3-one 9-glucoside	C19H32O8	1.14839	0.199619	0.892613	0.0493366	0.293348	Negative
HMDB0260014	Digalactosyldiacylglycerol	C49H88O15	1.04146	0.0586008	0.888571	0.051308	0.288481	Positive
HMDB0001043	Arachidonic acid	C20H32O2	0.537952	-0.89445	0.50317	0.298285	0.286272	Negative
HMDB0000791	Octanoylcarnitine	C15H29NO4	0.770348	-0.376418	0.609852	0.214775	0.280966	Positive
HMDB0002802	Cortisone	C21H28O5	0.38225	-1.38741	0.498127	0.30266	0.280555	Negative
HMDB0010320	Cortolone-3-glucuronide	C27H42O11	2.62914	1.39459	0.498273	0.302533	0.272992	Negative
HMDB0001161	4-Trimethylammoniobutanoic acid	C7H15NO2	1.0082	0.011777	0.95754	0.018843	0.272666	Positive
HMDB0002117	Oleamide	C18H35NO	0.970393	-0.0433586	0.861661	0.0646635	0.269918	Positive
HMDB0034696	Artemin	C15H22O4	0.842129	-0.247886	0.572875	0.24194	0.268607	Negative
HMDB0242124	Dibutyl sulfosuccinate	C12H22O7S	0.353483	-1.50029	0.37664	0.424074	0.266573	Negative
HMDB0031641	Pyrrolidine	C4H9N	1.12693	0.172394	0.757661	0.120525	0.265569	Positive
HMDB0304446	p-coumaroyltriacetate	C15H13O6-	1.03648	0.0516984	0.861	0.0649968	0.264286	Negative
HMDB0030148	Prehumulinic acid	C16H24O4	0.245893	-2.0239	0.459667	0.337556	0.25457	Negative
HMDB0000252	Sphingosine	C18H37NO2	0.985645	-0.0208604	0.930207	0.0314205	0.254082	Positive
HMDB0244343	Tretinoin	C20H28O2	0.265187	-1.91492	0.415306	0.381632	0.252421	Negative
HMDB0000424	2-Hydroxydecanedioic acid	C10H18O5	0.424241	-1.23704	0.551203	0.258689	0.251671	Negative
HMDB0011507	LysoPE(18:2)	C23H44NO7P	1.02324	0.0331504	0.89946	0.046018	0.251074	Positive
HMDB0000292	Xanthine	C5H4N4O2	0.947294	-0.078116	0.944957	0.0245882	0.239124	Positive
HMDB0006832	S-Glutaryldihydrolipoamide	C13H23NO4S2	1.03931	0.0556206	0.927165	0.032843	0.233078	Negative
HMDB0257819	2,8-Dimethyl-5-propan-2-ylcyclodecan-1-one	C15H28O	1.02887	0.0410612	0.856656	0.0671934	0.232791	Positive
HMDB0256208	Peldesine	C12H11N5O	1.18988	0.25082	0.813794	0.0894853	0.232174	Negative
HMDB0010402	LysoPC(22:5)	C30H52NO7P	1.03359	0.0476588	0.866016	0.0624739	0.230899	Positive
HMDB0028928	Leucyl-Glutamate	C11H20N2O5	0.677822	-0.561022	0.685988	0.163684	0.229781	Negative
HMDB0062423	5-oxo-12-HETE	C20H30O4	0.961726	-0.0563026	0.856111	0.0674699	0.229335	Positive
HMDB0003070	Shikimic acid	C7H10O5	0.660867	-0.597569	0.452779	0.344114	0.227047	Negative
HMDB0032451	4-Octen-3-one	C8H14O	0.840452	-0.250763	0.669363	0.174339	0.222659	Negative
HMDB0014476	Ipratropium bromide	C20H30NO3	0.952748	-0.0698327	0.825383	0.0833443	0.220862	Positive
HMDB0000832	Capryloylglycine	C10H19NO3	0.856333	-0.223755	0.757608	0.120556	0.21838	Negative
HMDB0000162	Proline	C5H9NO2	1.10708	0.146754	0.652034	0.185729	0.215653	Positive
HMDB0302123	4',5'-Dihydropsoralen	C11H8O3	1.0494	0.0695647	0.909758	0.0410739	0.213844	Positive
HMDB0241746	Non-5-enoylcarnitine	C16H29NO4	0.706538	-0.501161	0.639648	0.194059	0.213699	Positive
HMDB0000228	Phenol	C6H6O	0.662469	-0.594075	0.625899	0.203496	0.210652	Negative
HMDB0033608	2-Heptadecylfuran	C21H38O	0.930059	-0.104606	0.770493	0.113231	0.2099	Positive
HMDB0006203	5-alpha-Dihydrotestosterone glucuronide	C25H38O8	0.594465	-0.750335	0.641629	0.192716	0.209766	Negative
HMDB0002641	2-Hydroxycinnamic acid	C9H8O3	2.47471	1.30726	0.36439	0.438433	0.206336	Negative
HMDB0002829	Androsterone glucuronide	C25H38O8	0.408693	-1.29091	0.472196	0.325877	0.20351	Negative
HMDB0000594	gamma-Glutamylphenylalanine	C14H18N2O5	0.894283	-0.161197	0.836874	0.0773398	0.20142	Negative
HMDB0250918	Decenoylcarnitine	C17H31NO4	1.92166	0.94235	0.406737	0.390687	0.195559	Positive
HMDB0142405	Urolithin C 3-glucuronide	C19H16O11	1.60488	0.682464	0.6323	0.199077	0.194267	Negative
HMDB0240433	Enterolactone 3''-glucuronide	C24H26O10	1.15159	0.203625	0.87401	0.0584838	0.189988	Negative
HMDB0000734	Indoleacrylic acid	C11H9NO2	1.08708	0.120458	0.800125	0.0968419	0.189866	Positive
HMDB0060518	4-Carboxymethylenebut-2-en-4-olide	C6H4O4	0.71576	-0.482452	0.722313	0.141275	0.186831	Negative
HMDB0242130	3-(3-Amino-3-carboxypropyl)uridine	C13H19N3O8	1.19381	0.255576	0.782048	0.106767	0.184801	Positive
HMDB0010357	Tetrahydroaldosterone-3-glucuronide	C27H40O11	2.20647	1.14174	0.536767	0.270214	0.1836	Negative
HMDB0000378	2-Methylbutyroylcarnitine	C12H23NO4	0.774976	-0.367777	0.607141	0.216711	0.18204	Positive
HMDB0035180	4,6,8-Megastigmatriene	C13H20	1.02269	0.0323756	0.894331	0.0485015	0.180647	Positive
HMDB0002059	12-Hydroxydodecanoic acid	C12H24O3	0.851863	-0.231306	0.755028	0.122037	0.180552	Negative
HMDB0302024	Apo-14'-zeaxanthinal	C22H30O2	0.61589	-0.699255	0.590638	0.228679	0.178887	Negative
HMDB0000827	Stearic acid	C18H36O2	0.933374	-0.0994727	0.863874	0.0635497	0.177309	Negative
HMDB0000207	Oleic acid	C18H34O2	0.895455	-0.159307	0.885662	0.0527321	0.176863	Negative
HMDB0029097	Tryptophyl-Gamma-glutamate	C16H20N4O4	1.6095	0.686617	0.595508	0.225113	0.174153	Negative
HMDB0001901	Aminocaproic acid	C6H13NO2	1.00146	0.00210033	0.997036	0.00128897	0.172955	Positive
HMDB0035075	Tanacetol B	C17H28O4	0.671204	-0.575176	0.608988	0.215391	0.171498	Positive
HMDB0000254	Succinic acid	C4H6O4	0.788847	-0.342182	0.593796	0.226363	0.164795	Negative
HMDB0000202	Methylmalonic acid	C4H6O4	0.788847	-0.342182	0.593796	0.226363	0.164795	Negative
HMDB0060830	Melatonin glucuronide	C19H24N2O8	6.63453	2.72999	0.181362	0.741455	0.164286	Negative
HMDB0094810	5-nonenoylglycine	C11H19NO3	0.989385	-0.0153968	0.966301	0.0148875	0.16354	Positive
HMDB0258433	Spisulosine	C18H39NO	0.992232	-0.0112502	0.954666	0.0201487	0.162971	Positive
HMDB0000269	Sphinganine	C18H39NO2	0.947613	-0.0776305	0.758517	0.120035	0.160159	Positive
HMDB0242031	N-Lauroyl Glutamine	C17H32N2O4	0.794293	-0.332257	0.659688	0.180661	0.158241	Negative
HMDB0011517	LysoPE(20:4)	C25H44NO7P	0.975238	-0.0361738	0.920494	0.0359791	0.15801	Positive
HMDB0242188	Octadeca-2,4-dienedioic acid	C18H30O4	0.464386	-1.1066	0.594295	0.225998	0.157724	Negative
HMDB0035963	10,14,16-Octadecatrien-12-ynoic acid	C18H26O2	1.05638	0.0791263	0.715781	0.14522	0.15731	Positive
HMDB0029738	Indole-3-methyl acetate	C11H11NO2	1.21635	0.28256	0.696492	0.157084	0.151995	Positive
HMDB0035987	Ganoderic acid H	C32H44O9	0.556794	-0.844785	0.445735	0.350923	0.151111	Negative
HMDB0000626	Deoxycholic acid	C24H40O4	0.51759	-0.950119	0.612284	0.213047	0.150665	Negative
HMDB0002250	Dodecanoylcarnitine	C19H37NO4	0.13444	-2.89496	0.288373	0.540046	0.15006	Positive
HMDB0061818	2,4-Dodecadiene	C12H22	1.07947	0.110327	0.692633	0.159497	0.146765	Positive
HMDB0240605	LysoPS(16:0)	C22H44NO9P	1.67191	0.741501	0.59461	0.225768	0.146408	Positive
HMDB0247896	Glucaron	C10H10O8	0.374663	-1.41633	0.518128	0.285563	0.145685	Negative
HMDB0060014	Phenol glucuronide	C12H14O7	0.94219	-0.0859106	0.951065	0.0217897	0.145521	Negative
HMDB0244120	1,2,3,4-Tetrahydronaphthalene	C10H12	1.01359	0.0194791	0.956209	0.0194471	0.14543	Positive
HMDB0013272	N-Lauroylglycine	C14H27NO3	0.984495	-0.0225437	0.917489	0.0373991	0.144683	Positive
HMDB0033262	Solanolone	C15H18O5	1.02837	0.0403662	0.909609	0.0411451	0.143123	Positive
HMDB0059614	Riboflavin cyclic-4',5'-phosphate	C17H19N4O8P	1.02396	0.0341595	0.976359	0.0103907	0.137876	Negative
HMDB0302269	Pentenylbenzene	C11H14	1.01894	0.0270701	0.89304	0.049129	0.137523	Positive
HMDB0000638	Dodecanoic acid	C12H24O2	0.178238	-2.48813	0.329181	0.482566	0.136133	Negative
HMDB0032340	Isoambrettolide	C16H28O2	1.02933	0.0417101	0.858889	0.066063	0.135422	Positive
HMDB0260446	MG(20:3O/0:0)	C23H38O5	1.03261	0.0462902	0.846948	0.0721434	0.132678	Positive
HMDB0032523	Succinic anhydride	C4H4O3	0.876665	-0.189903	0.698745	0.155681	0.132479	Negative
HMDB0253881	DOPA n-Butyl Ester	C13H19NO4	0.960823	-0.0576568	0.864904	0.0630322	0.131865	Positive
HMDB0061656	3-Hydroxytetradecanoic acid	C14H28O3	0.953181	-0.0691782	0.866163	0.0624003	0.128051	Positive
HMDB0000210	Pantothenic acid	C9H17NO5	0.531518	-0.911809	0.451726	0.345125	0.123545	Negative
HMDB0240294	2-O-Methylascorbic acid	C7H10O6	0.714555	-0.484882	0.458583	0.338582	0.118415	Negative
HMDB0261876	PE(20:0/18:1-O(12,13))	C43H82NO9P	2.14998	1.10432	0.467675	0.330056	0.118182	Positive
HMDB0004669	9-OxoODE	C18H30O3	0.995438	-0.00659716	0.981992	0.00789224	0.11587	Positive
HMDB0062176	N-Lactoylleucine	C9H17NO4	1.25652	0.329433	0.739063	0.131318	0.113152	Negative
HMDB0252514	Fulvic acid	C14H12O8	1.07333	0.1021	0.944795	0.0246622	0.113093	Negative
HMDB0014410	Crotamiton	C13H17NO	1.03562	0.0505	0.814045	0.0893517	0.112735	Positive
HMDB0060933	Propofol glucuronide	C18H26O7	1.92227	0.942809	0.568269	0.245446	0.110106	Negative
HMDB0059667	3-Methyl sulfolene	C5H8O2S	1.18405	0.243736	0.558452	0.253014	0.10795	Positive
HMDB0242396	Chenodeoxycholylarginine	C30H52N4O5	0.793632	-0.333457	0.694836	0.158117	0.106703	Positive
HMDB0245704	Methyl l-phenylalaninate	C10H13NO2	0.539533	-0.890216	0.679261	0.167963	0.105652	Negative
HMDB0302524	Lupinic acid	C10H17NO2	0.922842	-0.115844	0.779525	0.10817	0.0950759	Positive
HMDB0036423	Cynaropicrin	C19H22O6	0.889185	-0.169444	0.726941	0.138501	0.093065	Negative
HMDB0002697	19-Norandrosterone	C18H28O2	1.01974	0.0282028	0.884406	0.0533483	0.0901708	Positive
HMDB0037543	2-(5-Tetradecenyl)cyclobutanone	C18H32O	0.98043	-0.0285138	0.943528	0.0252454	0.0900847	Positive
HMDB0031923	10,20-Dihydroxyeicosanoic acid	C20H40O4	0.89957	-0.152693	0.666	0.176526	0.0767782	Positive
HMDB0000267	Pyroglutamic acid	C5H7NO3	1.02816	0.0400657	0.920114	0.0361584	0.0677079	Positive
HMDB0012535	12-HHT	C17H28O3	0.770468	-0.376193	0.774304	0.111088	0.0651152	Negative
HMDB0031184	N-Isobutyl-2,4,8,10,12-tetradecapentaenamide	C18H27NO	1.05377	0.0755662	0.77625	0.109998	0.0629347	Positive
HMDB0031256	4-Hydroxy-2H-pyran-3-carboxaldehyde	C6H6O3	0.775656	-0.366511	0.601958	0.220434	0.0628552	Positive
HMDB0000112	gamma-Aminobutyric acid	C4H9NO2	0.833193	-0.263278	0.704154	0.152332	0.061665	Negative
HMDB0240598	LysoPE(P-18:0)	C23H48NO6P	1.5605	0.642006	0.56893	0.244941	0.0584988	Positive
HMDB0000824	Propionylcarnitine	C10H19NO4	0.835526	-0.259243	0.630949	0.200006	0.0535161	Positive
HMDB0000097	Choline	C5H14NO	0.92052	-0.119478	0.796874	0.0986104	0.0525504	Positive
HMDB0010333	Estriol-17-glucuronide	C24H32O9	0.656423	-0.607302	0.635934	0.196588	0.0519185	Negative
HMDB0000163	Maltose	C12H22O11	1.11054	0.151259	0.703925	0.152474	0.0518721	Negative
HMDB0039827	Serratol	C20H34O	1.01915	0.027372	0.919521	0.0364382	0.0496333	Positive
HMDB0304937	6-Hydroxyindoxyl sulfate	C9H9NO4S	0.462041	-1.11391	0.548304	0.260978	0.0448997	Negative
HMDB0032995	2-Undecyl-4(1H)-quinolinone N-oxide	C20H28NO2	0.967696	-0.0473741	0.910097	0.0409124	0.0422009	Positive
HMDB0094680	Octaethylene glycol	C16H34O9	0.963067	-0.0542923	0.915168	0.038499	0.0390279	Positive
HMDB0000708	Glycoursodeoxycholic acid	C26H43NO5	0.434878	-1.20132	0.418382	0.378427	0.0365403	Negative
HMDB0002366	Tiglylcarnitine	C12H21NO4	0.814607	-0.295824	0.672281	0.172449	0.0353195	Negative
HMDB0002183	Docosahexaenoic acid	C22H32O2	0.684636	-0.546591	0.694328	0.158435	0.0343229	Negative
HMDB0010351	11-beta-Hydroxyandrosterone-3-glucuronide	C25H38O9	0.745374	-0.423964	0.753674	0.122817	0.0331914	Negative
HMDB0038333	2-Hydroxyphenylacetic acid O-bglucoside	C14H18O8	19.3397	4.27349	0.371885	0.429591	0.0300945	Negative
HMDB0033382	2-(4-Methylphenyl)propanal	C10H12O	0.991872	-0.0117741	0.975931	0.0105808	0.0244498	Positive
HMDB0011617	Adenosine 2'-phosphate	C10H14N5O7P	0.727623	-0.458738	0.579388	0.23703	0.0191291	Positive
HMDB0005066	Tetradecanoylcarnitine	C21H41NO4	0.207996	-2.26537	0.311386	0.506701	0.0154129	Positive
HMDB0000875	Trigonelline	C7H7NO2	0.894061	-0.161555	0.682978	0.165593	0.0121997	Positive
HMDB0029387	3-Aminodihydro-2(3H)-furanone	C4H7NO2	1.0002	0.000286332	0.999005	0.000432255	0.00999491	Positive
HMDB0072839	MG(19:0/0:0)	C22H44O4	0.990715	-0.0134574	0.957444	0.0188864	0.00960151	Positive
HMDB0010386	LysoPC(18:2)	C26H50NO7P	1.15352	0.206041	0.799387	0.0972431	0.00957194	Positive
HMDB0033115	6-Methylquinoline	C10H9N	1.00815	0.0117111	0.974515	0.0112117	0.00695802	Positive
HMDB0301824	Isoketocamphoric acid	C10H16O5	0.64529	-0.631981	0.720481	0.142377	0.00509975	Negative
HMDB0000701	Hexanoylglycine	C8H15NO3	0.891815	-0.165184	0.815803	0.0884147	0.00328021	Negative
HMDB0040830	N-Feruloylaspartic acid	C14H15NO7	0.620522	-0.688447	0.68718	0.16293	0.00144515	Negative
HMDB0304521	tropinone	C8H13NO	0.7172	-0.479552	0.738623	0.131577	0.000575294	Positive
HMDB0000086	Glycerophosphocholine	C8H20NO6P	1.00252	0.00362456	0.990926	0.00395877	0.000483016	Positive
HMDB0247339	3-(Cyclohexylamino)-2-hydroxy-1-propanesulfonic acid	C9H19NO4S	0.848572	-0.236891	0.615369	0.210864	0.000208622	Negative
[truncated: 1 more columns]

## Sheet: Table S3. SUMMER Metabolome
Table S3-1. Total detected metabolites during Summer using both ion modes (ESI)										Table S3-2. Total detected metabolites using positive ion mode (N=373)																				Table S3-3. Total detected metabolites during Summer using the Negative ion mode (ESI-)
	A total of 851 unique metabolites were detected with both Negative (N=478) and Positive (N=373) ion modes (ESI)
	819 were speciifc to each ion mode and 32 were common to both. 23 metabolites were the most influential with a VIP ≥ 2.0.									Total of 373 metabolites were detected and 30 appeared as the most influentials (VIP≥2.0)										List of shared metabolites between Negative and Positive ion modes										Total of 478 metabolites were detected and 2 appeared as the most influentials (VIP≥2.0)										List of shared metabolites between Negative and Positive ion modes
HMDB ID	Compound name	Chemical Formula	FC(SP/SF)	Log2(FC)	P-value	Log10(P_value)	VIP	ESI		HMDB ID	Compound name	Chemical Formula	FC(SP/SF)	Log2(FC)	P-value	Log10(P_value)	VIP	ESI		HMDB ID	Compound name	Chemical Formula	FC(SP/SF)	Log2(FC)	P-value	Log10(P_value)	VIP	ESI		HMDB ID	Compound name	Chemical Formula	FC(SP/SF)	Log2(FC)	P-value	Log10(P_value)	VIP	ESI		HMDB ID	Compound name	Chemical Formula	FC(SP/SF)	Log2(FC)	P-value	Log10(P_value)	VIP	ESI
HMDB0034863	4-(4-Hydroxyphenyl)-2-butanone glucoside	C16H22O7	0.0910234	-3.45762	0.034737	1.45921	2.42629	Positive		HMDB0034863	4-(4-Hydroxyphenyl)-2-butanone glucoside	C16H22O7	0.0910234	-3.45762	0.034737	1.45921	2.42629	Positive		HMDB0006322	Tetracosapentaenoic acid (24:5n-6)	C24H38O2	6.64087	2.73137	0.0500495	1.3006	1.96574	Positive		HMDB0037260	Todatriol glucoside	C17H26O10	0.0984598	-3.34432	0.0254307	1.59464	2.05053	Negative		HMDB0033515	Citreovirenone	C14H16O4	0.154311	-2.69609	0.157257	0.80339	1.65065	Negative
HMDB0035473	Avocadyne	C17H32O3	2.64821	1.40502	0.000687699	3.1626	2.41536	Positive		HMDB0035473	Avocadyne	C17H32O3	2.64821	1.40502	0.000687699	3.1626	2.41536	Positive		HMDB0000094	Citric acid	C6H8O7	1.61237	0.689181	0.0946509	1.02388	1.86362	Positive		HMDB0245936	3-Methyltetrahydrophthalic anhydride	C9H10O3	0.232166	-2.10677	0.00542274	2.26578	2.03645	Negative		HMDB0000086	Glycerophosphocholine	C8H20NO6P	0.642397	-0.638462	0.0197174	1.70515	1.60493	Negative
HMDB0241782	Nona-2,4,7-trienedioylcarnitine	C16H23NO6	2.73847	1.45337	0.000370178	3.43159	2.33234	Positive		HMDB0241782	Nona-2,4,7-trienedioylcarnitine	C16H23NO6	2.73847	1.45337	0.000370178	3.43159	2.33234	Positive		HMDB0000158	Tyrosine	C9H11NO3	1.7689	0.822853	0.0544919	1.26367	1.79139	Positive		HMDB0034126	Gyrocyanin	C17H12O5	2.11207	1.07865	1.52375e-06	5.81709	1.97515	Negative		HMDB0245468	2,4-Quinolinediol	C9H7NO2	0.0961469	-3.37862	0.154	0.812479	1.44534	Negative
HMDB0029738	Indole-3-methyl acetate	C11H11NO2	6.1759	2.62665	0.00106221	2.97379	2.313	Positive		HMDB0029738	Indole-3-methyl acetate	C11H11NO2	6.1759	2.62665	0.00106221	2.97379	2.313	Positive		HMDB0002664	Prostaglandin E3	C20H30O5	0.202935	-2.30091	0.191902	0.716921	1.73915	Positive		HMDB0251405	Dimethylpropiothetin	C5H10O2S	2.2446	1.16646	3.805e-05	4.41965	1.91682	Negative		HMDB0011525	LysoPE(22:5)	C27H46NO7P	0.509693	-0.972301	0.145841	0.836119	1.38766	Negative
HMDB0015168	Cerulenin	C12H17NO3	0.580222	-0.785323	0.0487493	1.31203	2.30754	Positive		HMDB0015168	Cerulenin	C12H17NO3	0.580222	-0.785323	0.0487493	1.31203	2.30754	Positive		HMDB0010402	LysoPC(22:5)	C30H52NO7P	0.606054	-0.722482	0.236722	0.625762	1.62564	Positive		HMDB0001863	2-Hydroxyvaleric acid	C5H10O3	0.324401	-1.62415	0.0226451	1.64503	1.89366	Negative		HMDB0002664	Prostaglandin E3	C20H30O5	0.124886	-3.00132	0.196839	0.705889	1.38697	Negative
HMDB0256086	Palmitoleamide	C16H31NO	1.46032	0.546286	0.0127287	1.89522	2.29839	Positive		HMDB0256086	Palmitoleamide	C16H31NO	1.46032	0.546286	0.0127287	1.89522	2.29839	Positive		HMDB0245468	2,4-Quinolinediol	C9H7NO2	0.195926	-2.35162	0.177348	0.751174	1.53909	Positive		HMDB0258622	Sultiame	C10H14N2O4S2	0.0909265	-3.45916	0.19505	0.709854	1.88913	Negative		HMDB0006322	Tetracosapentaenoic acid (24:5n-6)	C24H38O2	3.91115	1.96759	0.0777812	1.10913	1.37565	Negative
HMDB0036186	Pyrazinemethanethiol	C5H6N2S	3.33001	1.73553	0.00219855	2.65786	2.27765	Positive		HMDB0036186	Pyrazinemethanethiol	C5H6N2S	3.33001	1.73553	0.00219855	2.65786	2.27765	Positive		HMDB0000328	12-Ketodeoxycholic acid	C24H38O4	0.703551	-0.507273	0.213276	0.671058	1.53224	Positive		HMDB0252789	Glucose-6-phosphate lactate	C9H17O12P	6.76164	2.75737	0.0194687	1.71066	1.8517	Negative		HMDB0000158	Tyrosine	C9H11NO3	1.56359	0.644864	0.100979	0.995767	1.35178	Negative
HMDB0000341	2-Octenedioic acid	C8H12O4	0.402245	-1.31385	0.0208746	1.68038	2.25055	Positive		HMDB0000341	2-Octenedioic acid	C8H12O4	0.402245	-1.31385	0.0208746	1.68038	2.25055	Positive		HMDB0240605	LysoPS(16:0)	C22H44NO9P	0.649155	-0.623366	0.211897	0.673875	1.42404	Positive		HMDB0259391	5-Cholesten-3beta-25-diol-3-sulfate	C27H46O5S	0.303827	-1.71868	0.0110773	1.95556	1.84602	Negative		HMDB0010402	LysoPC(22:5)	C30H52NO7P	0.398331	-1.32796	0.208845	0.680175	1.22169	Negative
HMDB0041404	2-Methylcyclododecanone	C13H24O	1.52352	0.607407	0.0126827	1.89679	2.22221	Positive		HMDB0041404	2-Methylcyclododecanone	C13H24O	1.52352	0.607407	0.0126827	1.89679	2.22221	Positive		HMDB0011525	LysoPE(22:5)	C27H46NO7P	0.721272	-0.471384	0.207721	0.68252	1.41173	Positive		HMDB0000425	3-Deoxyglycerogalacto-2-nonulosonic acid	C9H16O9	2.10563	1.07425	0.00031574	3.50067	1.81895	Negative		HMDB0011507	LysoPE(18:2)	C23H44NO7P	0.656413	-0.607325	0.115382	0.937863	1.21588	Negative
HMDB0000378	2-Methylbutyroylcarnitine	C12H23NO4	0.324035	-1.62578	0.0404189	1.39342	2.19961	Positive		HMDB0000378	2-Methylbutyroylcarnitine	C12H23NO4	0.324035	-1.62578	0.0404189	1.39342	2.19961	Positive		HMDB0010404	LysoPC(22:6)	C30H50NO7P	0.574258	-0.800229	0.242532	0.615231	1.29362	Positive		HMDB0003581	Dethiobiotin	C10H18N2O3	0.167594	-2.57696	0.109076	0.962272	1.80238	Negative		HMDB0010363	5-Hydroxy-6-methoxyindole glucuronide	C15H17NO8	0.547406	-0.869316	0.536533	0.270403	1.19778	Negative
HMDB0003045	Ergothioneine	C9H15N3O2S	3.04536	1.60661	0.00347654	2.45885	2.19176	Positive		HMDB0003045	Ergothioneine	C9H15N3O2S	3.04536	1.60661	0.00347654	2.45885	2.19176	Positive		HMDB0002815	LysoPC(18:1)	C26H52NO7P	0.716827	-0.480304	0.518648	0.285128	1.11234	Positive		HMDB0040150	Dihydro-5-methyl-2(3H)-thiophenone	C5H8OS	2.14018	1.09773	0.000198471	3.7023	1.79399	Negative		HMDB0000094	Citric acid	C6H8O7	1.4852	0.570653	0.104902	0.979217	1.13762	Negative
HMDB0241702	5-Octenoylcarnitine	C15H27NO4	0.35619	-1.48928	0.165321	0.781672	2.1626	Positive		HMDB0241702	5-Octenoylcarnitine	C15H27NO4	0.35619	-1.48928	0.165321	0.781672	2.1626	Positive		HMDB0010363	5-Hydroxy-6-methoxyindole glucuronide	C15H17NO8	0.997565	-0.00351771	0.997919	0.000904876	1.03922	Positive		HMDB0006278	5a-Dihydrotestosterone sulfate	C19H30O5S	0.118261	-3.07996	0.118882	0.924886	1.78439	Negative		HMDB0000289	Uric acid	C5H4N4O3	0.310356	-1.688	0.293535	0.53234	1.12519	Negative
HMDB0251566	Dodecanamide	C12H25NO	1.45828	0.544271	0.0266061	1.57502	2.13913	Positive		HMDB0251566	Dodecanamide	C12H25NO	1.45828	0.544271	0.0266061	1.57502	2.13913	Positive		HMDB0038057	Dehydrophytosphingosine	C18H37NO3	0.863619	-0.211533	0.21602	0.665506	0.975624	Positive		HMDB0000788	Orotidine	C10H12N2O8	2.08159	1.05769	0.000196591	3.70644	1.77531	Negative		HMDB0240605	LysoPS(16:0)	C22H44NO9P	0.449201	-1.15457	0.199519	0.700016	1.06069	Negative
HMDB0037740	1,2-Dimethyl-4-(6-methyl-4-heptenyl)-1,3-cyclohexadiene	C16H26	1.37834	0.462933	0.0353251	1.45192	2.13508	Positive		HMDB0037740	1,2-Dimethyl-4-(6-methyl-4-heptenyl)-1,3-cyclohexadiene	C16H26	1.37834	0.462933	0.0353251	1.45192	2.13508	Positive		HMDB0011517	LysoPE(20:4)	C25H44NO7P	0.91793	-0.123544	0.634989	0.197234	0.941713	Positive		HMDB0001889	Theophylline	C7H8N4O2	1.51841	0.602559	0.0143732	1.84245	1.76747	Negative		HMDB0000148	Glutamic acid	C5H9NO4	0.583331	-0.777614	0.252097	0.598432	1.03014	Negative
HMDB0241741	6-Hydroxyoctanoylcarnitine	C15H29NO5	0.387134	-1.36909	0.0306804	1.51314	2.12412	Positive		HMDB0241741	6-Hydroxyoctanoylcarnitine	C15H29NO5	0.387134	-1.36909	0.0306804	1.51314	2.12412	Positive		HMDB0000086	Glycerophosphocholine	C8H20NO6P	1.23988	0.310204	0.470209	0.327709	0.845005	Positive		HMDB0015599	Enoximone	C12H12N2O2S	2.11335	1.07953	0.000259543	3.58579	1.76378	Negative		HMDB0010404	LysoPC(22:6)	C30H50NO7P	0.490422	-1.0279	0.225792	0.646292	0.940283	Negative
HMDB0014581	Allopurinol	C5H4N4O	1.80978	0.855811	0.0147657	1.83074	2.11996	Positive		HMDB0014581	Allopurinol	C5H4N4O	1.80978	0.855811	0.0147657	1.83074	2.11996	Positive		HMDB0010221	9,10-DiHODE	C18H32O4	1.1102	0.150817	0.474915	0.323384	0.789302	Positive		HMDB0000424	2-Hydroxydecanedioic acid	C10H18O5	0.132168	-2.91955	0.143568	0.842941	1.75419	Negative		HMDB0005049	10-Nitrolinoleic acid	C18H31NO4	0.684886	-0.546063	0.187769	0.726376	0.922972	Negative
HMDB0060610	Hydroxyhexamide	C15H22N2O4S	0.162969	-2.61733	0.0368469	1.4336	2.11101	Positive		HMDB0060610	Hydroxyhexamide	C15H22N2O4S	0.162969	-2.61733	0.0368469	1.4336	2.11101	Positive		HMDB0002670	Naringenin	C15H12O5	0.507378	-0.978867	0.528952	0.276584	0.770903	Positive		HMDB0000296	Uridine	C9H12N2O6	2.01434	1.0103	0.000749719	3.1251	1.73208	Negative		HMDB0000114	Glycerylphosphorylethanolamine	C5H14NO6P	0.538577	-0.892776	0.449372	0.347394	0.900792	Negative
HMDB0000756	Hexanoylcarnitine	C13H25NO4	0.422814	-1.2419	0.0693154	1.15917	2.10625	Positive		HMDB0000756	Hexanoylcarnitine	C13H25NO4	0.422814	-1.2419	0.0693154	1.15917	2.10625	Positive		HMDB0011523	LysoPE(22:4)	C27H48NO7P	0.940552	-0.0884211	0.714436	0.146037	0.716001	Positive		HMDB0000512	N-Acetylphenylalanine	C11H13NO3	0.249748	-2.00145	0.170674	0.767831	1.72434	Negative		HMDB0002815	LysoPC(18:1)	C26H52NO7P	0.428852	-1.22145	0.272058	0.565339	0.89299	Negative
HMDB0012273	Palmitic amide	C16H33NO	1.36067	0.44432	0.0318322	1.49713	2.07761	Positive		HMDB0012273	Palmitic amide	C16H33NO	1.36067	0.44432	0.0318322	1.49713	2.07761	Positive		HMDB0011503	LysoPE(16:0)	C21H44NO7P	0.879553	-0.185158	0.683892	0.165013	0.713821	Positive		HMDB0041413	Marmesin rutinoside	C26H34O13	0.569565	-0.812066	0.0280006	1.55283	1.72271	Negative		HMDB0038057	Dehydrophytosphingosine	C18H37NO3	0.683753	-0.548453	0.192362	0.715882	0.855323	Negative
HMDB0240766	3-Hydroxy-5-octenoylcarnitine	C15H27NO5	0.375669	-1.41247	0.0476266	1.32215	2.07402	Positive		HMDB0240766	3-Hydroxy-5-octenoylcarnitine	C15H27NO5	0.375669	-1.41247	0.0476266	1.32215	2.07402	Positive		HMDB0010386	LysoPC(18:2)	C26H50NO7P	0.895173	-0.159762	0.791709	0.101434	0.709044	Positive		HMDB0000118	Homovanillic acid	C9H10O4	0.32031	-1.64246	0.130581	0.88412	1.69793	Negative		HMDB0011505	LysoPE(18:1)	C23H46NO7P	0.59209	-0.75611	0.278291	0.555501	0.826766	Negative
HMDB0243861	1-Deoxymanno-heptulose	C7H14O6	2.14761	1.10273	0.0158036	1.80124	2.07038	Positive		HMDB0243861	1-Deoxymanno-heptulose	C7H14O6	2.14761	1.10273	0.0158036	1.80124	2.07038	Positive		HMDB0010382	LysoPC(16:0)	C24H50NO7P	0.914237	-0.12936	0.795407	0.0994108	0.616233	Positive		HMDB0251421	Dinitrophenyl-lysine	C12H16N4O6	0.165592	-2.5943	0.111149	0.954094	1.65504	Negative		HMDB0010221	9,10-DiHODE	C18H32O4	0.205466	-2.28303	0.292602	0.533722	0.82358	Negative
HMDB0000122	Glucose	C6H12O6	1.81322	0.858553	0.101712	0.992629	2.07014	Positive		HMDB0000122	Glucose	C6H12O6	1.81322	0.858553	0.101712	0.992629	2.07014	Positive		HMDB0005049	10-Nitrolinoleic acid	C18H31NO4	1.00447	0.00643537	0.971538	0.0125401	0.563305	Positive		HMDB0003070	Shikimic acid	C7H10O5	0.298483	-1.74428	0.0611252	1.21378	1.65236	Negative		HMDB0011517	LysoPE(20:4)	C25H44NO7P	0.731165	-0.451731	0.278268	0.555536	0.815073	Negative
HMDB0302460	5-Hydroxycapsanthin-5,6-epoxide	C39H54O5	0.294711	-1.76263	0.0732414	1.13524	2.05755	Positive		HMDB0302460	5-Hydroxycapsanthin-5,6-epoxide	C39H54O5	0.294711	-1.76263	0.0732414	1.13524	2.05755	Positive		HMDB0011507	LysoPE(18:2)	C23H44NO7P	1.1117	0.152769	0.410509	0.386678	0.513086	Positive		HMDB0033515	Citreovirenone	C14H16O4	0.154311	-2.69609	0.157257	0.80339	1.65065	Negative		HMDB0000328	12-Ketodeoxycholic acid	C24H38O4	0.02973	-5.07194	0.339048	0.469739	0.783067	Negative
HMDB0037260	Todatriol glucoside	C17H26O10	0.0984598	-3.34432	0.0254307	1.59464	2.05053	Negative		HMDB0060512	Sterol	C17H28O	1.51475	0.599075	0.0244985	1.61086	2.04617	Positive		HMDB0061691	1-Heptadecanoylglycerophosphoethanolamine	C22H46NO7P	0.97824	-0.0317389	0.957898	0.0186805	0.418202	Positive		HMDB0010203	13-HOTE	C18H30O3	0.193562	-2.36914	0.0469674	1.3282	1.6467	Negative		HMDB0010382	LysoPC(16:0)	C24H50NO7P	0.576137	-0.795515	0.302646	0.519064	0.75825	Negative
HMDB0060512	Sterol	C17H28O	1.51475	0.599075	0.0244985	1.61086	2.04617	Positive		HMDB0262907	PA(18:1O/13:0)	C34H63O9P	0.35144	-1.50865	0.0515224	1.288	2.04002	Positive		HMDB0011130	LysoPE(18:0)	C23H48NO7P	1.02265	0.0323163	0.950548	0.022026	0.372433	Positive		HMDB0258728	Taribavirin	C8H13N5O4	1.86267	0.897373	0.0335085	1.47485	1.63195	Negative		HMDB0010386	LysoPC(18:2)	C26H50NO7P	0.527213	-0.923541	0.320584	0.494058	0.741436	Negative
HMDB0262907	PA(18:1O/13:0)	C34H63O9P	0.35144	-1.50865	0.0515224	1.288	2.04002	Positive		HMDB0031265	1-Nonanol	C9H20O	1.44332	0.529394	0.0520923	1.28323	2.03096	Positive		HMDB0011505	LysoPE(18:1)	C23H46NO7P	1.0125	0.0179171	0.956543	0.0192957	0.29902	Positive		HMDB0000011	3-Hydroxybutyric acid	C4H8O3	0.424742	-1.23534	0.0405874	1.39161	1.62664	Negative		HMDB0002670	Naringenin	C15H12O5	0.145994	-2.77602	0.361051	0.442432	0.721712	Negative
HMDB0245936	3-Methyltetrahydrophthalic anhydride	C9H10O3	0.232166	-2.10677	0.00542274	2.26578	2.03645	Negative		HMDB0041862	Glucaro-1,4-lactone	C6H8O7	1.74169	0.800488	0.0409318	1.38794	2.0276	Positive		HMDB0000114	Glycerylphosphorylethanolamine	C5H14NO6P	0.456957	-1.12987	0.366529	0.435891	0.234126	Positive		HMDB0041724	Dihydroferulic acid 4-O-sulfate	C10H12O7S	0.468116	-1.09506	0.0483383	1.31571	1.61657	Negative		HMDB0011503	LysoPE(16:0)	C21H44NO7P	0.56784	-0.816443	0.275821	0.559373	0.70056	Negative
HMDB0031265	1-Nonanol	C9H20O	1.44332	0.529394	0.0520923	1.28323	2.03096	Positive		HMDB0059667	3-Methyl sulfolene	C5H8O2S	1.94224	0.957724	0.0192846	1.71479	2.02444	Positive		HMDB0033515	Citreovirenone	C14H16O4	0.784545	-0.350072	0.59574	0.224943	0.226144	Positive		HMDB0014572	Streptozocin	C8H15N3O7	0.143762	-2.79824	0.160258	0.795179	1.61076	Negative		HMDB0062335	N-Oleoyl GABA	C22H41NO3	0.743933	-0.426755	0.236297	0.626542	0.663901	Negative
HMDB0041862	Glucaro-1,4-lactone	C6H8O7	1.74169	0.800488	0.0409318	1.38794	2.0276	Positive		HMDB0252449	Formycin b	C10H12N4O5	2.08084	1.05716	0.0137937	1.86032	2.00356	Positive		HMDB0034244	Isoquinoline	C9H7N	0.958583	-0.0610247	0.851171	0.069983	0.207047	Positive		HMDB0060464	Codeine-6-glucuronide	C24H29NO9	0.287329	-1.79923	0.112707	0.94805	1.60544	Negative		HMDB0011523	LysoPE(22:4)	C27H48NO7P	0.760219	-0.395513	0.358693	0.445277	0.659344	Negative
HMDB0059667	3-Methyl sulfolene	C5H8O2S	1.94224	0.957724	0.0192846	1.71479	2.02444	Positive		HMDB0000034	Adenine	C5H5N5	0.211134	-2.24377	0.060428	1.21876	2.00239	Positive		HMDB0062335	N-Oleoyl GABA	C22H41NO3	0.914588	-0.128807	0.606325	0.217294	0.157578	Positive		HMDB0000086	Glycerophosphocholine	C8H20NO6P	0.642397	-0.638462	0.0197174	1.70515	1.60493	Negative		HMDB0011130	LysoPE(18:0)	C23H48NO7P	0.598078	-0.741593	0.425181	0.371426	0.590559	Negative
HMDB0252449	Formycin b	C10H12N4O5	2.08084	1.05716	0.0137937	1.86032	2.00356	Positive		HMDB0302615	p-Menth-2-en-1-ol	C10H18O	1.35233	0.435452	0.0471542	1.32648	1.99604	Positive		HMDB0000289	Uric acid	C5H4N4O3	1.09376	0.1293	0.813559	0.0896111	0.0932668	Positive		HMDB0242729	1,2-O-Isopropylideneglucofuranose	C9H16O6	0.188765	-2.40534	0.199049	0.70104	1.60086	Negative		HMDB0061691	1-Heptadecanoylglycerophosphoethanolamine	C22H46NO7P	0.664038	-0.590663	0.517087	0.286436	0.228163	Negative
HMDB0000034	Adenine	C5H5N5	0.211134	-2.24377	0.060428	1.21876	2.00239	Positive		HMDB0258541	Succinimidyl carbonate	C5H5NO5	0.144629	-2.78957	0.236384	0.626383	1.99198	Positive		HMDB0000148	Glutamic acid	C5H9NO4	1.07871	0.109311	0.558404	0.253052	0.0422496	Positive		HMDB0000982	5-Methylcytidine	C10H15N3O5	0.270091	-1.88848	0.126735	0.897103	1.59458	Negative		HMDB0034244	Isoquinoline	C9H7N	0.990517	-0.0137462	0.979922	0.00880845	0.174888	Negative
HMDB0302615	p-Menth-2-en-1-ol	C10H18O	1.35233	0.435452	0.0471542	1.32648	1.99604	Positive		HMDB0248849	Bakuchiol	C18H24O	0.548012	-0.867722	0.0390261	1.40865	1.97571	Positive												HMDB0002522	Chenodeoxycholic acid sulfate	C24H40O7S	0.217478	-2.20106	0.0975753	1.01066	1.59068	Negative
HMDB0258541	Succinimidyl carbonate	C5H5NO5	0.144629	-2.78957	0.236384	0.626383	1.99198	Positive		HMDB0006322	Tetracosapentaenoic acid (24:5n-6)	C24H38O2	6.64087	2.73137	0.0500495	1.3006	1.96574	Positive												HMDB0000413	3-Hydroxydodecanedioic acid	C12H22O5	0.355149	-1.4935	0.129989	0.886093	1.59059	Negative
HMDB0248849	Bakuchiol	C18H24O	0.548012	-0.867722	0.0390261	1.40865	1.97571	Positive		HMDB0000132	Guanine	C5H5N5O	1.65648	0.728121	0.0560209	1.25165	1.95767	Positive												HMDB0301824	Isoketocamphoric acid	C10H16O5	0.192133	-2.37982	0.0772119	1.11232	1.58913	Negative
HMDB0034126	Gyrocyanin	C17H12O5	2.11207	1.07865	1.52375e-06	5.81709	1.97515	Negative		HMDB0032925	1-Phenyl-1,3-eicosanedione	C26H42O2	6.52831	2.70671	0.0600377	1.22158	1.94759	Positive												HMDB0003217	Genistein	C15H10O5	0.16098	-2.63505	0.105472	0.976863	1.58543	Negative
HMDB0006322	Tetracosapentaenoic acid (24:5n-6)	C24H38O2	6.64087	2.73137	0.0500495	1.3006	1.96574	Positive		HMDB0000101	Deoxyadenosine	C10H13N5O3	0.603707	-0.728079	0.0744795	1.12796	1.93814	Positive												HMDB0011621	Cinnamoylglycine	C11H11NO3	0.260148	-1.94259	0.15539	0.808577	1.5744	Negative
HMDB0000132	Guanine	C5H5N5O	1.65648	0.728121	0.0560209	1.25165	1.95767	Positive		HMDB0251182	Dicarbonic acid	C2H2O5	2.03878	1.02771	0.0286947	1.5422	1.89787	Positive												HMDB0254984	N-(2-Carboxyphenyl)retinamide	C27H33NO3	0.606452	-0.721535	0.0236287	1.62656	1.56249	Negative
HMDB0032925	1-Phenyl-1,3-eicosanedione	C26H42O2	6.52831	2.70671	0.0600377	1.22158	1.94759	Positive		HMDB0059875	Carvotanacetone	C10H16O	1.35811	0.441599	0.0875744	1.05762	1.89534	Positive												HMDB0242032	N-Lauroyl Glutamic acid	C17H31NO5	9.17676	3.19798	0.320327	0.494407	1.56063	Negative
HMDB0000101	Deoxyadenosine	C10H13N5O3	0.603707	-0.728079	0.0744795	1.12796	1.93814	Positive		HMDB0031336	9-Cycloheptadecen-1-one	C17H30O	1.34147	0.423816	0.0489534	1.31022	1.88555	Positive												HMDB0251567	Dodecenoylcarnitine	C19H35NO4	0.15282	-2.71009	0.267594	0.572524	1.55919	Negative
HMDB0251405	Dimethylpropiothetin	C5H10O2S	2.2446	1.16646	3.805e-05	4.41965	1.91682	Negative		HMDB0032929	Benzofuran	C8H6O	1.85831	0.893991	0.0603826	1.21909	1.87575	Positive												HMDB0012247	2,3-Dihydrodipicolinate	C7H7NO4	0.584776	-0.774043	0.0305432	1.51509	1.55498	Negative
HMDB0251182	Dicarbonic acid	C2H2O5	2.03878	1.02771	0.0286947	1.5422	1.89787	Positive		HMDB0259756	Valpromide	C8H17NO	1.37374	0.458105	0.0713937	1.14634	1.86883	Positive												HMDB0031897	Phaseolic acid	C12H22O6	0.252574	-1.98522	0.171629	0.765409	1.54434	Negative
HMDB0059875	Carvotanacetone	C10H16O	1.35811	0.441599	0.0875744	1.05762	1.89534	Positive		HMDB0240258	Succinylacetoacetate	C8H10O6	1.4945	0.57966	0.175353	0.756087	1.86668	Positive												HMDB0013713	N-Acetyltryptophan	C13H14N2O3	0.158786	-2.65485	0.225698	0.646473	1.54	Negative
HMDB0001863	2-Hydroxyvaleric acid	C5H10O3	0.324401	-1.62415	0.0226451	1.64503	1.89366	Negative		HMDB0010400	LysoPC(22:2)	C30H58NO7P	0.326248	-1.61596	0.062133	1.20668	1.86633	Positive												HMDB0000089	Cytidine	C9H13N3O5	0.631813	-0.662431	0.0269179	1.56996	1.53789	Negative
HMDB0258622	Sultiame	C10H14N2O4S2	0.0909265	-3.45916	0.19505	0.709854	1.88913	Negative		HMDB0031565	Dihydrojasmone	C11H18O	1.33924	0.421412	0.0988217	1.00515	1.86569	Positive												HMDB0241347	Tridecanedioylcarnitine	C20H37NO6	0.120812	-3.04916	0.270822	0.567316	1.5371	Negative
HMDB0031336	9-Cycloheptadecen-1-one	C17H30O	1.34147	0.423816	0.0489534	1.31022	1.88555	Positive		HMDB0240552	Phenylalanine betaine	C12H17NO2	1.74658	0.804532	0.158198	0.800798	1.86433	Positive												HMDB0004590	19-Nor-5-androstenediol	C18H28O2	0.193789	-2.36744	0.0764893	1.1164	1.53343	Negative
HMDB0032929	Benzofuran	C8H6O	1.85831	0.893991	0.0603826	1.21909	1.87575	Positive		HMDB0000094	Citric acid	C6H8O7	1.61237	0.689181	0.0946509	1.02388	1.86362	Positive												HMDB0004483	Estrone glucuronide	C24H30O8	0.231883	-2.10853	0.218197	0.661152	1.53216	Negative
HMDB0259756	Valpromide	C8H17NO	1.37374	0.458105	0.0713937	1.14634	1.86883	Positive		HMDB0000635	Succinylacetone	C7H10O4	0.472008	-1.08312	0.195225	0.709465	1.8574	Positive												HMDB0246582	4-Tert-Amylphenol	C11H16O	0.177917	-2.49073	0.173689	0.760227	1.53027	Negative
HMDB0240258	Succinylacetoacetate	C8H10O6	1.4945	0.57966	0.175353	0.756087	1.86668	Positive		HMDB0003646	N-Methylhydantoin	C4H6N2O2	0.22966	-2.12243	0.275194	0.560361	1.84298	Positive												HMDB0241920	Pregnenetriol sulfate	C21H34O6S	0.131123	-2.93101	0.237652	0.624059	1.5231	Negative
HMDB0010400	LysoPC(22:2)	C30H58NO7P	0.326248	-1.61596	0.062133	1.20668	1.86633	Positive		HMDB0031522	Mesoxalic acid	C3H2O5	2.15747	1.10934	0.0462956	1.33446	1.81451	Positive												HMDB0032443	3-Hydroxynonyl acetate	C11H22O3	0.169935	-2.55694	0.171628	0.765413	1.5227	Negative
HMDB0031565	Dihydrojasmone	C11H18O	1.33924	0.421412	0.0988217	1.00515	1.86569	Positive		HMDB0013161	2-Hexenoylcarnitine	C13H23NO4	0.403793	-1.30831	0.114756	0.940224	1.79508	Positive												HMDB0006294	16-Hydroxyhexadecanoic acid	C16H32O3	0.537297	-0.896208	0.0331493	1.47953	1.51926	Negative
HMDB0240552	Phenylalanine betaine	C12H17NO2	1.74658	0.804532	0.158198	0.800798	1.86433	Positive		HMDB0000158	Tyrosine	C9H11NO3	1.7689	0.822853	0.0544919	1.26367	1.79139	Positive												HMDB0247230	7-Amino-4-methylcoumarin	C10H9NO2	2.23611	1.16099	0.0110568	1.95637	1.51786	Negative
HMDB0000094	Citric acid	C6H8O7	1.61237	0.689181	0.0946509	1.02388	1.86362	Positive		HMDB0001901	Aminocaproic acid	C6H13NO2	1.87671	0.908204	0.0611555	1.21356	1.7806	Positive												HMDB0002829	Androsterone glucuronide	C25H38O8	0.187402	-2.41579	0.0287972	1.54065	1.51747	Negative
HMDB0000635	Succinylacetone	C7H10O4	0.472008	-1.08312	0.195225	0.709465	1.8574	Positive		HMDB0031641	Pyrrolidine	C4H9N	1.72286	0.784808	0.0552419	1.25773	1.77783	Positive												HMDB0000416	17-Hydroxypregnenolone sulfate	C21H32O6S	0.216138	-2.20998	0.215086	0.667387	1.51532	Negative
HMDB0252789	Glucose-6-phosphate lactate	C9H17O12P	6.76164	2.75737	0.0194687	1.71066	1.8517	Negative		HMDB0241436	Pentadec-10-enoylcarnitine	C22H41NO4	1.37336	0.457712	0.142927	0.844886	1.77622	Positive												HMDB0029000	Phenylalanyllysine	C15H23N3O3	0.345329	-1.53396	0.15676	0.804764	1.51278	Negative
HMDB0259391	5-Cholesten-3beta-25-diol-3-sulfate	C27H46O5S	0.303827	-1.71868	0.0110773	1.95556	1.84602	Negative		HMDB0000824	Propionylcarnitine	C10H19NO4	0.51131	-0.96773	0.158651	0.799558	1.75556	Positive												HMDB0000415	3a,6b,7b-Trihydroxy-5b-cholanoic acid	C24H40O5	0.0913079	-3.45312	0.216995	0.663551	1.51265	Negative
HMDB0003646	N-Methylhydantoin	C4H6N2O2	0.22966	-2.12243	0.275194	0.560361	1.84298	Positive		HMDB0002664	Prostaglandin E3	C20H30O5	0.202935	-2.30091	0.191902	0.716921	1.73915	Positive												HMDB0060933	Propofol glucuronide	C18H26O7	0.173748	-2.52493	0.160898	0.793449	1.50678	Negative
HMDB0000425	3-Deoxyglycerogalacto-2-nonulosonic acid	C9H16O9	2.10563	1.07425	0.00031574	3.50067	1.81895	Negative		HMDB0250918	Decenoylcarnitine	C17H31NO4	4.73332	2.24285	0.067941	1.16787	1.73895	Positive												HMDB0240296	Tryptophan 2-C-mannoside	C17H22N2O7	0.63717	-0.65025	0.0941269	1.02629	1.50143	Negative
HMDB0031522	Mesoxalic acid	C3H2O5	2.15747	1.10934	0.0462956	1.33446	1.81451	Positive		HMDB0034382	11,13-Octadecadien-9-ynoic acid	C18H28O2	0.666018	-0.586368	0.0564	1.24872	1.71647	Positive												HMDB0000210	Pantothenic acid	C9H17NO5	0.476303	-1.07005	0.0284812	1.54544	1.49512	Negative
HMDB0003581	Dethiobiotin	C10H18N2O3	0.167594	-2.57696	0.109076	0.962272	1.80238	Negative		HMDB0036345	3-Cyclohexyldodecane	C18H36	1.39711	0.482446	0.0988156	1.00517	1.71103	Positive												HMDB0242051	N-Myristoyl Glutamic acid	C19H35NO5	4.09783	2.03486	0.151882	0.818493	1.49014	Negative
HMDB0013161	2-Hexenoylcarnitine	C13H23NO4	0.403793	-1.30831	0.114756	0.940224	1.79508	Positive		HMDB0062423	5-oxo-12-HETE	C20H30O4	0.804206	-0.314363	0.0396987	1.40122	1.7107	Positive												HMDB0003747	Resveratrol	C14H12O3	0.165547	-2.59469	0.147163	0.832201	1.48897	Negative
HMDB0040150	Dihydro-5-methyl-2(3H)-thiophenone	C5H8OS	2.14018	1.09773	0.000198471	3.7023	1.79399	Negative		HMDB0032147	Geranylcitronellol	C20H36O	1.38758	0.472569	0.0958898	1.01823	1.70305	Positive												HMDB0010320	Cortolone-3-glucuronide	C27H42O11	0.124341	-3.00763	0.337214	0.472094	1.48111	Negative
HMDB0000158	Tyrosine	C9H11NO3	1.7689	0.822853	0.0544919	1.26367	1.79139	Positive		HMDB0000064	Creatine	C4H9N3O2	1.7537	0.810404	0.0771788	1.1125	1.69914	Positive												HMDB0002586	Chenodeoxycholic acid 3-sulfate	C24H40O7S	0.399743	-1.32285	0.0863613	1.06368	1.47993	Negative
HMDB0006278	5a-Dihydrotestosterone sulfate	C19H30O5S	0.118261	-3.07996	0.118882	0.924886	1.78439	Negative		HMDB0241954	N-Oleoyl Arginine	C24H46N4O3	0.187707	-2.41344	0.180117	0.744444	1.69102	Positive												HMDB0041697	6'-Hydroxyenterolactone	C18H18O5	0.0540994	-4.20824	0.267065	0.573382	1.45994	Negative
HMDB0001901	Aminocaproic acid	C6H13NO2	1.87671	0.908204	0.0611555	1.21356	1.7806	Positive		HMDB0060103	9-Deoxy-delta12-PGD2	C20H32O4	0.779446	-0.359479	0.0447805	1.34891	1.66223	Positive												HMDB0242339	2,15-Dihydroxy-7-methyl-6-oxabicyclo[11.3.0]hexadeca-3,11-dien-5-one	C16H24O4	0.289308	-1.78932	0.117932	0.928368	1.45253	Negative
HMDB0031641	Pyrrolidine	C4H9N	1.72286	0.784808	0.0552419	1.25773	1.77783	Positive		HMDB0004487	Carvone	C10H14O	1.31525	0.395338	0.211565	0.674555	1.64694	Positive												HMDB0257221	Riddelliine N-oxide	C18H23NO7	0.496538	-1.01002	0.0347095	1.45955	1.45106	Negative
HMDB0241436	Pentadec-10-enoylcarnitine	C22H41NO4	1.37336	0.457712	0.142927	0.844886	1.77622	Positive		HMDB0000322	16-Oxoandrostenediol	C19H28O3	0.219477	-2.18786	0.255964	0.591821	1.64485	Positive												HMDB0000017	4-Pyridoxic acid	C8H9NO4	0.327594	-1.61002	0.128001	0.892786	1.44618	Negative
HMDB0000788	Orotidine	C10H12N2O8	2.08159	1.05769	0.000196591	3.70644	1.77531	Negative		HMDB0303223	4,8-Dimethyl-3,7-nonadien-2-one	C11H18O	1.2995	0.37796	0.106836	0.971282	1.64382	Positive												HMDB0245468	2,4-Quinolinediol	C9H7NO2	0.0961469	-3.37862	0.154	0.812479	1.44534	Negative
HMDB0001889	Theophylline	C7H8N4O2	1.51841	0.602559	0.0143732	1.84245	1.76747	Negative		HMDB0038108	Quinceoxepane	C12H20O	1.3175	0.3978	0.127106	0.895833	1.62822	Positive												HMDB0029097	Tryptophyl-Gamma-glutamate	C16H20N4O4	0.290913	-1.78134	0.27943	0.553727	1.44407	Negative
HMDB0015599	Enoximone	C12H12N2O2S	2.11335	1.07953	0.000259543	3.58579	1.76378	Negative		HMDB0010402	LysoPC(22:5)	C30H52NO7P	0.606054	-0.722482	0.236722	0.625762	1.62564	Positive												HMDB0006101	Enterolactone	C18H18O4	0.107362	-3.21944	0.201795	0.695089	1.44004	Negative
HMDB0000824	Propionylcarnitine	C10H19NO4	0.51131	-0.96773	0.158651	0.799558	1.75556	Positive		HMDB0241665	4-Hydroxyhexanoycarnitine	C13H25NO5	0.570572	-0.809519	0.0831983	1.07989	1.61939	Positive												HMDB0304479	salicyl-6-hydroxy-2-cyclohexene-on-oyl	C14H14O5	0.20234	-2.30514	0.18537	0.731959	1.43878	Negative
HMDB0000424	2-Hydroxydecanedioic acid	C10H18O5	0.132168	-2.91955	0.143568	0.842941	1.75419	Negative		HMDB0241746	Non-5-enoylcarnitine	C16H29NO4	0.395253	-1.33915	0.15366	0.81344	1.61793	Positive												HMDB0014954	Orciprenaline	C11H17NO3	0.32128	-1.6381	0.193889	0.712446	1.43322	Negative
HMDB0002664	Prostaglandin E3	C20H30O5	0.202935	-2.30091	0.191902	0.716921	1.73915	Positive		HMDB0000292	Xanthine	C5H4N4O2	0.395378	-1.3387	0.201018	0.696765	1.61306	Positive												HMDB0030813	Cassiachromone	C13H12O4	0.492491	-1.02183	0.149805	0.824475	1.42689	Negative
HMDB0250918	Decenoylcarnitine	C17H31NO4	4.73332	2.24285	0.067941	1.16787	1.73895	Positive		HMDB0013132	Hydroxyvalerylcarnitine	C12H23NO5	0.606353	-0.72177	0.0466858	1.33082	1.58472	Positive												HMDB0242031	N-Lauroyl Glutamine	C17H32N2O4	2.0617	1.04383	0.125318	0.901985	1.42358	Negative
HMDB0000296	Uridine	C9H12N2O6	2.01434	1.0103	0.000749719	3.1251	1.73208	Negative		HMDB0242396	Chenodeoxycholylarginine	C30H52N4O5	0.198169	-2.3352	0.182837	0.737935	1.57884	Positive												HMDB0000857	Pimelic acid	C7H12O4	0.399999	-1.32193	0.0701168	1.15418	1.42241	Negative
HMDB0000512	N-Acetylphenylalanine	C11H13NO3	0.249748	-2.00145	0.170674	0.767831	1.72434	Negative		HMDB0302335	Psilostachyin	C15H20O5	0.762357	-0.391461	0.127655	0.893962	1.57497	Positive												HMDB0000251	Taurine	C2H7NO3S	0.430531	-1.21581	0.132332	0.878335	1.42043	Negative
HMDB0041413	Marmesin rutinoside	C26H34O13	0.569565	-0.812066	0.0280006	1.55283	1.72271	Negative		HMDB0029083	Tryptophyl-Glycine	C13H15N3O3	1.7271	0.788351	0.179653	0.745565	1.57381	Positive												HMDB0033240	Grevilline B	C18H12O7	0.152711	-2.71113	0.11097	0.954793	1.41532	Negative
HMDB0034382	11,13-Octadecadien-9-ynoic acid	C18H28O2	0.666018	-0.586368	0.0564	1.24872	1.71647	Positive		HMDB0003134	Biocytin	C16H28N4O4S	0.200225	-2.3203	0.153136	0.814923	1.56411	Positive												HMDB0041463	2,3-Dihydro-2,3-dihydroxy-4-(4-methoxyphenyl)-1H-phenalen-1-one	C20H16O4	0.1518	-2.71975	0.203924	0.690533	1.41395	Negative
HMDB0036345	3-Cyclohexyldodecane	C18H36	1.39711	0.482446	0.0988156	1.00517	1.71103	Positive		HMDB0001256	Spermine	C10H26N4	0.486711	-1.03886	0.118826	0.925089	1.55939	Positive												HMDB0244759	16beta-OH-Dhea sulfate	C19H28O6S	0.166012	-2.59064	0.216278	0.664988	1.41011	Negative
HMDB0062423	5-oxo-12-HETE	C20H30O4	0.804206	-0.314363	0.0396987	1.40122	1.7107	Positive		HMDB0000517	Arginine	C6H14N4O2	1.86286	0.897516	0.184689	0.733559	1.55857	Positive												HMDB0033453	Fagomine	C6H13NO3	0.45954	-1.12174	0.0971507	1.01255	1.40773	Negative
HMDB0032147	Geranylcitronellol	C20H36O	1.38758	0.472569	0.0958898	1.01823	1.70305	Positive		HMDB0061784	3-Allyl-1-cyclohexene	C9H14	1.26834	0.342947	0.0690424	1.16088	1.54982	Positive												HMDB0035881	11-Hydroxy-9-tridecenoic acid	C13H24O3	0.305271	-1.71184	0.180125	0.744426	1.40513	Negative
HMDB0000064	Creatine	C4H9N3O2	1.7537	0.810404	0.0771788	1.1125	1.69914	Positive		HMDB0250956	Dehydromonocrotaline	C16H21NO6	0.342228	-1.54697	0.189149	0.723196	1.54594	Positive												HMDB0244411	3-Carboxy-4-methyl-5-ethyl-2-furanpropionic acid	C11H14O5	0.404283	-1.30656	0.11256	0.948618	1.40472	Negative
HMDB0000118	Homovanillic acid	C9H10O4	0.32031	-1.64246	0.130581	0.88412	1.69793	Negative		HMDB0008854	PE(14:1/14:0)	C33H64NO8P	0.194877	-2.35936	0.207157	0.6837	1.5438	Positive												HMDB0240480	Apigenin 7-glucuronide	C21H18O11	0.261419	-1.93556	0.0720256	1.14251	1.40344	Negative
HMDB0241954	N-Oleoyl Arginine	C24H46N4O3	0.187707	-2.41344	0.180117	0.744444	1.69102	Positive		HMDB0245468	2,4-Quinolinediol	C9H7NO2	0.195926	-2.35162	0.177348	0.751174	1.53909	Positive												HMDB0031956	Prenyl apiosyl-(1->6)-glucoside	C16H28O10	0.278825	-1.84257	0.248884	0.604004	1.40307	Negative
HMDB0060103	9-Deoxy-delta12-PGD2	C20H32O4	0.779446	-0.359479	0.0447805	1.34891	1.66223	Positive		HMDB0034671	5,8-Megastigmadien-4-one	C13H20O	1.28259	0.359057	0.258195	0.588051	1.53569	Positive												HMDB0000672	Hexadecanedioic acid	C16H30O4	0.250409	-1.99764	0.200217	0.6985	1.39642	Negative
HMDB0251421	Dinitrophenyl-lysine	C12H16N4O6	0.165592	-2.5943	0.111149	0.954094	1.65504	Negative		HMDB0000328	12-Ketodeoxycholic acid	C24H38O4	0.703551	-0.507273	0.213276	0.671058	1.53224	Positive												HMDB0241321	Tridec-11-enedioylcarnitine	C20H35NO6	0.131363	-2.92837	0.226883	0.644198	1.39518	Negative
HMDB0003070	Shikimic acid	C7H10O5	0.298483	-1.74428	0.0611252	1.21378	1.65236	Negative		HMDB0003312	Daidzein	C15H10O4	0.184252	-2.44025	0.129577	0.887472	1.5293	Positive												HMDB0010351	11-beta-Hydroxyandrosterone-3-glucuronide	C25H38O9	0.303988	-1.71791	0.132456	0.877929	1.39204	Negative
HMDB0004487	Carvone	C10H14O	1.31525	0.395338	0.211565	0.674555	1.64694	Positive		HMDB0009215	PE(18:4/P-18:1)	C41H72NO7P	0.213578	-2.22716	0.205574	0.687031	1.5256	Positive												HMDB0011525	LysoPE(22:5)	C27H46NO7P	0.509693	-0.972301	0.145841	0.836119	1.38766	Negative
HMDB0010203	13-HOTE	C18H30O3	0.193562	-2.36914	0.0469674	1.3282	1.6467	Negative		HMDB0000734	Indoleacrylic acid	C11H9NO2	1.43745	0.523508	0.263641	0.578986	1.51601	Positive												HMDB0002664	Prostaglandin E3	C20H30O5	0.124886	-3.00132	0.196839	0.705889	1.38697	Negative
HMDB0000322	16-Oxoandrostenediol	C19H28O3	0.219477	-2.18786	0.255964	0.591821	1.64485	Positive		HMDB0000050	Adenosine	C10H13N5O4	0.626623	-0.67433	0.112712	0.948028	1.51194	Positive												HMDB0032662	9-Hydroxy-10-undecenoic acid	C11H20O3	0.221513	-2.17453	0.131953	0.879581	1.38341	Negative
HMDB0303223	4,8-Dimethyl-3,7-nonadien-2-one	C11H18O	1.2995	0.37796	0.106836	0.971282	1.64382	Positive		HMDB0261876	PE(20:0/18:1-O(12,13))	C43H82NO9P	0.207451	-2.26916	0.219943	0.65769	1.5052	Positive												HMDB0032523	Succinic anhydride	C4H4O3	0.568423	-0.814963	0.106564	0.972389	1.38202	Negative
HMDB0258728	Taribavirin	C8H13N5O4	1.86267	0.897373	0.0335085	1.47485	1.63195	Negative		HMDB0010407	LysoPC(P-16:0)	C24H50NO6P	1.80315	0.850523	0.0225211	1.64741	1.5037	Positive												HMDB0247896	Glucaron	C10H10O8	0.154135	-2.69773	0.269811	0.56894	1.38149	Negative
HMDB0038108	Quinceoxepane	C12H20O	1.3175	0.3978	0.127106	0.895833	1.62822	Positive		HMDB0244836	19-Norandrostenedione	C18H24O2	0.10478	-3.25456	0.311406	0.506672	1.50341	Positive												HMDB0059998	Diphenol glucuronide	C12H14O8	0.552364	-0.856309	0.473454	0.324723	1.37796	Negative
HMDB0000011	3-Hydroxybutyric acid	C4H8O3	0.424742	-1.23534	0.0405874	1.39161	1.62664	Negative		HMDB0059834	Pentylbenzene	C11H16	1.25481	0.327471	0.195049	0.709857	1.50294	Positive												HMDB0034757	4-Methoxybenzenepropanol 1-(2-sulfoglucoside)	C16H24O10S	0.267208	-1.90397	0.185206	0.732345	1.37669	Negative
HMDB0010402	LysoPC(22:5)	C30H52NO7P	0.606054	-0.722482	0.236722	0.625762	1.62564	Positive		HMDB0302123	4',5'-Dihydropsoralen	C11H8O3	0.70606	-0.502138	0.288734	0.539503	1.4989	Positive												HMDB0006322	Tetracosapentaenoic acid (24:5n-6)	C24H38O2	3.91115	1.96759	0.0777812	1.10913	1.37565	Negative
HMDB0241665	4-Hydroxyhexanoycarnitine	C13H25NO5	0.570572	-0.809519	0.0831983	1.07989	1.61939	Positive		HMDB0032397	Methyl-delta-ionone	C14H22O	1.30256	0.381353	0.139423	0.855665	1.49183	Positive												HMDB0006832	S-Glutaryldihydrolipoamide	C13H23NO4S2	0.285778	-1.80703	0.254952	0.593541	1.3746	Negative
HMDB0241746	Non-5-enoylcarnitine	C16H29NO4	0.395253	-1.33915	0.15366	0.81344	1.61793	Positive		HMDB0000197	Indoleacetic acid	C10H9NO2	1.9198	0.940952	0.0425243	1.37136	1.46492	Positive												HMDB0252514	Fulvic acid	C14H12O8	0.557113	-0.843958	0.468339	0.329439	1.37023	Negative
HMDB0041724	Dihydroferulic acid 4-O-sulfate	C10H12O7S	0.468116	-1.09506	0.0483383	1.31571	1.61657	Negative		HMDB0059907	Tetradecane	C14H30	1.4032	0.488723	0.0310603	1.50779	1.46279	Positive												HMDB0041740	Glycitein 4'-O-glucuronide	C22H20O11	0.335563	-1.57534	0.154024	0.812412	1.36297	Negative
HMDB0000292	Xanthine	C5H4N4O2	0.395378	-1.3387	0.201018	0.696765	1.61306	Positive		HMDB0005781	Glycitein	C16H12O5	0.215944	-2.21127	0.143835	0.842136	1.4615	Positive												HMDB0059732	2-(2-Phenylacetoxy)propionylglycine	C13H15NO5	0.189235	-2.40175	0.263333	0.579494	1.35707	Negative
HMDB0014572	Streptozocin	C8H15N3O7	0.143762	-2.79824	0.160258	0.795179	1.61076	Negative		HMDB0060004	Menthol-glucoronide	C16H28O6	0.331403	-1.59334	0.24322	0.614001	1.46078	Positive												HMDB0011658	2,8-Dihydroxyquinoline-betaglucuronide	C15H15NO8	0.50558	-0.98399	0.441435	0.355134	1.35611	Negative
HMDB0060464	Codeine-6-glucuronide	C24H29NO9	0.287329	-1.79923	0.112707	0.94805	1.60544	Negative		HMDB0255171	n-methyl-6-oxo-1,6-dihydropyridine-3-carboxamide	C7H8N2O2	0.615894	-0.699246	0.127278	0.895247	1.45287	Positive												HMDB0000158	Tyrosine	C9H11NO3	1.56359	0.644864	0.100979	0.995767	1.35178	Negative
HMDB0242729	1,2-O-Isopropylideneglucofuranose	C9H16O6	0.188765	-2.40534	0.199049	0.70104	1.60086	Negative		HMDB0035601	3-Methyl-2-(2-pentenyl)-2-cyclopenten-1-one	C11H16O	1.28612	0.36303	0.181088	0.742109	1.45005	Positive												HMDB0035987	Ganoderic acid H	C32H44O9	0.348554	-1.52054	0.0608853	1.21549	1.35051	Negative
HMDB0000982	5-Methylcytidine	C10H15N3O5	0.270091	-1.88848	0.126735	0.897103	1.59458	Negative		HMDB0012815	5-Aminopentanal	C5H11NO	0.844763	-0.243382	0.223632	0.650467	1.44928	Positive												HMDB0244346	11-Dehydro-2,3-dinor-txb2	C18H28O6	0.125939	-2.98921	0.138889	0.857332	1.35024	Negative
HMDB0002522	Chenodeoxycholic acid sulfate	C24H40O7S	0.217478	-2.20106	0.0975753	1.01066	1.59068	Negative		HMDB0001424	4-(3-Pyridyl)-3-butenoic acid	C9H9NO2	0.562316	-0.830547	0.0930374	1.03134	1.44805	Positive												HMDB0302931	N-Methylrosmaricine	C21H29NO4	0.0892157	-3.48656	0.26014	0.584793	1.34968	Negative
HMDB0000413	3-Hydroxydodecanedioic acid	C12H22O5	0.355149	-1.4935	0.129989	0.886093	1.59059	Negative		HMDB0030996	Colnelenic acid	C18H28O3	0.294057	-1.76583	0.202287	0.694032	1.44339	Positive												HMDB0002236	8-iso-PGA1	C20H32O4	0.119885	-3.06028	0.25297	0.59693	1.34872	Negative
HMDB0301824	Isoketocamphoric acid	C10H16O5	0.192133	-2.37982	0.0772119	1.11232	1.58913	Negative		HMDB0001218	Coumarin	C9H6O2	0.217978	-2.19774	0.168666	0.772972	1.44071	Positive												HMDB0062544	16alpha-Hydroxy DHEA 3-sulfate	C19H28O6S	0.264315	-1.91967	0.183874	0.735479	1.3469	Negative
HMDB0003217	Genistein	C15H10O5	0.16098	-2.63505	0.105472	0.976863	1.58543	Negative		HMDB0244959	2-(Trifluoromethyl)isonicotinic acid	C7H4F3NO2	0.545844	-0.873439	0.199275	0.700548	1.43241	Positive												HMDB0241227	Dodec-2-enedioylcarnitine	C19H33NO6	0.129544	-2.94848	0.239104	0.621414	1.34565	Negative
HMDB0013132	Hydroxyvalerylcarnitine	C12H23NO5	0.606353	-0.72177	0.0466858	1.33082	1.58472	Positive		HMDB0036416	beta-Spathulene	C15H22	1.2084	0.273099	0.259687	0.58555	1.4298	Positive												HMDB0252811	Glutamine lactate	C8H14N2O6	1.28359	0.360183	0.161841	0.790911	1.34541	Negative
HMDB0242396	Chenodeoxycholylarginine	C30H52N4O5	0.198169	-2.3352	0.182837	0.737935	1.57884	Positive		HMDB0032090	12-Oxo-2,3-dinor-10,15-phytodienoic acid	C16H24O3	0.373485	-1.42088	0.135029	0.869574	1.42698	Positive												HMDB0040459	Ethylene brassylate	C15H26O4	0.425926	-1.23133	0.0671727	1.17281	1.34489	Negative
HMDB0302335	Psilostachyin	C15H20O5	0.762357	-0.391461	0.127655	0.893962	1.57497	Positive		HMDB0240605	LysoPS(16:0)	C22H44NO9P	0.649155	-0.623366	0.211897	0.673875	1.42404	Positive												HMDB0304071	2-hydroxyisoflavanone naringenin	C15H12O6	0.433654	-1.20538	0.16624	0.779264	1.34017	Negative
HMDB0011621	Cinnamoylglycine	C11H11NO3	0.260148	-1.94259	0.15539	0.808577	1.5744	Negative		HMDB0302524	Lupinic acid	C10H17NO2	1.31213	0.391915	0.394752	0.403676	1.42131	Positive												HMDB0240760	3-Hydroxydodecenoylcarnitine	C19H35NO5	0.125021	-2.99976	0.208619	0.680646	1.33739	Negative
HMDB0029083	Tryptophyl-Glycine	C13H15N3O3	1.7271	0.788351	0.179653	0.745565	1.57381	Positive		HMDB0030456	Macrophorin B	C22H30O5	0.791324	-0.33766	0.187978	0.725893	1.41945	Positive												HMDB0012175	5-Acetamidovalerate	C7H13NO3	0.400133	-1.32145	0.260191	0.584707	1.32903	Negative
HMDB0003134	Biocytin	C16H28N4O4S	0.200225	-2.3203	0.153136	0.814923	1.56411	Positive		HMDB0244390	9-Octadecen-1-amine	C18H37N	1.52614	0.609889	0.0541405	1.26648	1.41904	Positive												HMDB0132454	Apigenin 7,4'-dimethyl ether	C17H14O5	0.239436	-2.06229	0.251359	0.599706	1.32808	Negative
HMDB0254984	N-(2-Carboxyphenyl)retinamide	C27H33NO3	0.606452	-0.721535	0.0236287	1.62656	1.56249	Negative		HMDB0035075	Tanacetol B	C17H28O4	0.644185	-0.634454	0.341971	0.466011	1.41283	Positive												HMDB0000391	7-Ketodeoxycholic acid	C24H38O5	0.203366	-2.29785	0.11005	0.95841	1.32798	Negative
HMDB0242032	N-Lauroyl Glutamic acid	C17H31NO5	9.17676	3.19798	0.320327	0.494407	1.56063	Negative		HMDB0011525	LysoPE(22:5)	C27H46NO7P	0.721272	-0.471384	0.207721	0.68252	1.41173	Positive												HMDB0240433	Enterolactone 3''-glucuronide	C24H26O10	0.606733	-0.720867	0.529371	0.27624	1.32767	Negative
HMDB0001256	Spermine	C10H26N4	0.486711	-1.03886	0.118826	0.925089	1.55939	Positive		HMDB0241085	Dec-7-enedioylcarnitine	C17H29NO6	0.270073	-1.88858	0.246309	0.60852	1.41111	Positive												HMDB0251779	Succinic acid, sulfo-, 1,4-dioctyl ester	C20H38O7S	0.544399	-0.877264	0.116261	0.934567	1.32282	Negative
HMDB0251567	Dodecenoylcarnitine	C19H35NO4	0.15282	-2.71009	0.267594	0.572524	1.55919	Negative		HMDB0243900	1-Hydroxyisoquinoline	C9H7NO	1.26403	0.338034	0.307823	0.511698	1.40487	Positive												HMDB0030471	1,4-Ipomeadiol	C9H14O3	0.415937	-1.26556	0.138878	0.857365	1.32273	Negative
HMDB0000517	Arginine	C6H14N4O2	1.86286	0.897516	0.184689	0.733559	1.55857	Positive		HMDB0256212	Pelubiprofen	C16H18O3	1.66036	0.731492	0.209707	0.678387	1.37423	Positive												HMDB0244698	N-alpha-Benzoylarginine	C13H18N4O3	0.218847	-2.19201	0.292646	0.533658	1.32141	Negative
HMDB0012247	2,3-Dihydrodipicolinate	C7H7NO4	0.584776	-0.774043	0.0305432	1.51509	1.55498	Negative		HMDB0036759	Pregeijerene	C12H18	1.2121	0.277503	0.2667	0.573976	1.36659	Positive												HMDB0242378	Cholylasparagine	C28H46N2O7	0.310487	-1.68739	0.169077	0.771915	1.32091	Negative
HMDB0061784	3-Allyl-1-cyclohexene	C9H14	1.26834	0.342947	0.0690424	1.16088	1.54982	Positive		HMDB0029566	Isopulegone caffeate	C19H24O4	0.680676	-0.554961	0.112472	0.948957	1.35189	Positive												HMDB0030722	3,5-Dimethoxystilbene	C16H16O2	0.10296	-3.27984	0.230487	0.637354	1.319	Negative
HMDB0250956	Dehydromonocrotaline	C16H21NO6	0.342228	-1.54697	0.189149	0.723196	1.54594	Positive		HMDB0000159	Phenylalanine	C9H11NO2	1.1663	0.221942	0.746214	0.127137	1.34911	Positive												HMDB0040830	N-Feruloylaspartic acid	C14H15NO7	0.683022	-0.549996	0.602271	0.220208	1.31295	Negative
HMDB0031897	Phaseolic acid	C12H22O6	0.252574	-1.98522	0.171629	0.765409	1.54434	Negative		HMDB0061818	2,4-Dodecadiene	C12H22	1.20593	0.270148	0.282223	0.549408	1.33543	Positive												HMDB0247089	6-Methylprednisone	C22H28O5	0.118466	-3.07746	0.256775	0.590447	1.31097	Negative
HMDB0008854	PE(14:1/14:0)	C33H64NO8P	0.194877	-2.35936	0.207157	0.6837	1.5438	Positive		HMDB0033115	6-Methylquinoline	C10H9N	1.29464	0.37255	0.375802	0.425041	1.33244	Positive												HMDB0039974	p-Menthane-1,2,8,9-tetrol	C10H20O4	0.283914	-1.81647	0.177604	0.750548	1.30933	Negative
HMDB0013713	N-Acetyltryptophan	C13H14N2O3	0.158786	-2.65485	0.225698	0.646473	1.54	Negative		HMDB0033608	2-Heptadecylfuran	C21H38O	1.10759	0.14743	0.748451	0.125837	1.3267	Positive												HMDB0000350	3-Hydroxysebacic acid	C10H18O5	0.426196	-1.23041	0.192754	0.714997	1.30515	Negative
HMDB0245468	2,4-Quinolinediol	C9H7NO2	0.195926	-2.35162	0.177348	0.751174	1.53909	Positive		HMDB0000062	Carnitine	C7H15NO3	0.846958	-0.239638	0.308415	0.510865	1.32528	Positive												HMDB0040729	Linalool 3-(6''-malonylglucoside)	C19H30O9	0.230682	-2.11602	0.287323	0.54163	1.30417	Negative
HMDB0000089	Cytidine	C9H13N3O5	0.631813	-0.662431	0.0269179	1.56996	1.53789	Negative		HMDB0062687	8,20-DiHETE	C20H32O4	0.249245	-2.00437	0.242626	0.615063	1.31694	Positive												HMDB0038580	Cibaric acid	C18H28O5	0.0610507	-4.03385	0.309413	0.509461	1.30274	Negative
HMDB0241347	Tridecanedioylcarnitine	C20H37NO6	0.120812	-3.04916	0.270822	0.567316	1.5371	Negative		HMDB0029512	4',5-Dihydroxy-7-methoxy-6-methylflavone	C17H14O5	0.249838	-2.00093	0.370951	0.430684	1.31511	Positive												HMDB0035918	7(14)-Bisabolene-2,3,10,11-tetrol	C15H28O4	0.290751	-1.78214	0.113788	0.943905	1.30208	Negative
HMDB0034671	5,8-Megastigmadien-4-one	C13H20O	1.28259	0.359057	0.258195	0.588051	1.53569	Positive		HMDB0032179	sec-Butylamine	C4H11N	0.663122	-0.592654	0.129249	0.888574	1.30806	Positive												HMDB0251390	Dimethyl-3-hydroxypyrid-4-one	C7H9NO2	0.541624	-0.884638	0.132583	0.877513	1.29845	Negative
HMDB0004590	19-Nor-5-androstenediol	C18H28O2	0.193789	-2.36744	0.0764893	1.1164	1.53343	Negative		HMDB0031098	4-Oxo-9,11,13,15-octadecatetraenoic acid	C18H26O3	0.287596	-1.79788	0.362086	0.441188	1.30657	Positive												HMDB0038066	Garcimangosone D	C19H20O9	0.432873	-1.20798	0.116321	0.93434	1.29642	Negative
HMDB0000328	12-Ketodeoxycholic acid	C24H38O4	0.703551	-0.507273	0.213276	0.671058	1.53224	Positive		HMDB0000562	Creatinine	C4H7N3O	1.19816	0.26082	0.574288	0.24087	1.29625	Positive												HMDB0000191	Aspartic acid	C4H7NO4	0.46849	-1.09391	0.15783	0.801811	1.29568	Negative
HMDB0004483	Estrone glucuronide	C24H30O8	0.231883	-2.10853	0.218197	0.661152	1.53216	Negative		HMDB0010404	LysoPC(22:6)	C30H50NO7P	0.574258	-0.800229	0.242532	0.615231	1.29362	Positive												HMDB0036423	Cynaropicrin	C19H22O6	0.54345	-0.879782	0.0747164	1.12658	1.29479	Negative
HMDB0246582	4-Tert-Amylphenol	C11H16O	0.177917	-2.49073	0.173689	0.760227	1.53027	Negative		HMDB0255986	Oxiracetam	C6H10N2O3	1.85176	0.888898	0.25434	0.594585	1.29191	Positive												HMDB0039947	Pisumionoside	C19H32O9	0.587453	-0.767454	0.619512	0.20795	1.29474	Negative
HMDB0003312	Daidzein	C15H10O4	0.184252	-2.44025	0.129577	0.887472	1.5293	Positive		HMDB0241987	N-Linoleoyl Tyrosine	C27H41NO4	0.668723	-0.580519	0.302242	0.519645	1.28054	Positive												HMDB0241251	6-Hydroxydodeca-8,10-dienoylcarnitine	C19H33NO5	0.134241	-2.89711	0.237458	0.624413	1.29326	Negative
HMDB0009215	PE(18:4/P-18:1)	C41H72NO7P	0.213578	-2.22716	0.205574	0.687031	1.5256	Positive		HMDB0005760	Dihydrodaidzein	C15H12O4	0.216455	-2.20786	0.310916	0.507357	1.27966	Positive												HMDB0011562	MG(14:1/0:0)	C17H32O4	0.103699	-3.26953	0.257836	0.588657	1.29226	Negative
HMDB0241920	Pregnenetriol sulfate	C21H34O6S	0.131123	-2.93101	0.237652	0.624059	1.5231	Negative		HMDB0059784	5-Hydroxy-2-furoic acid	C5H4O4	1.10411	0.142884	0.690591	0.160779	1.27193	Positive												HMDB0241233	3-Hydroxydodec-5-enedioylcarnitine	C19H33NO7	0.129536	-2.94857	0.240667	0.618584	1.29081	Negative
HMDB0032443	3-Hydroxynonyl acetate	C11H22O3	0.169935	-2.55694	0.171628	0.765413	1.5227	Negative		HMDB0040338	3,5,5-Trimethyl-3-cyclohexen-1-one	C9H14O	1.18291	0.242345	0.4278	0.368759	1.26644	Positive												HMDB0062551	4-Ethylphenylsulfate	C8H10O4S	0.147468	-2.76153	0.202145	0.694337	1.29043	Negative
HMDB0006294	16-Hydroxyhexadecanoic acid	C16H32O3	0.537297	-0.896208	0.0331493	1.47953	1.51926	Negative		HMDB0303660	Leucocyanidin	C15H14O7	0.715851	-0.48227	0.684997	0.164311	1.24493	Positive												HMDB0001545	Pyridoxal	C8H9NO3	0.395826	-1.33706	0.180693	0.74306	1.28336	Negative
HMDB0247230	7-Amino-4-methylcoumarin	C10H9NO2	2.23611	1.16099	0.0110568	1.95637	1.51786	Negative		HMDB0251502	1,3,5-Hexatriene	C6H8	1.18022	0.239062	0.344394	0.462944	1.24425	Positive												HMDB0247284	7-Oxoprostaglandin I2	C20H30O6	0.0992908	-3.3322	0.253393	0.596206	1.2759	Negative
HMDB0002829	Androsterone glucuronide	C25H38O8	0.187402	-2.41579	0.0287972	1.54065	1.51747	Negative		HMDB0038208	Humuladienone	C15H24O	1.20351	0.267254	0.328122	0.483965	1.24193	Positive												HMDB0259993	Zearalanone	C18H24O5	0.0610507	-4.03385	0.29811	0.525623	1.27435	Negative
HMDB0000734	Indoleacrylic acid	C11H9NO2	1.43745	0.523508	0.263641	0.578986	1.51601	Positive		HMDB0034023	Isosalicin	C13H18O7	0.67217	-0.573103	0.21335	0.670908	1.23667	Positive												HMDB0006203	5-alpha-Dihydrotestosterone glucuronide	C25H38O8	0.380578	-1.39374	0.1634	0.786747	1.27394	Negative
HMDB0000416	17-Hydroxypregnenolone sulfate	C21H32O6S	0.216138	-2.20998	0.215086	0.667387	1.51532	Negative		HMDB0000208	Oxoglutaric acid	C5H6O5	1.08003	0.111078	0.761538	0.118308	1.23511	Positive												HMDB0041100	Kanzonol N	C22H24O6	0.214426	-2.22145	0.327382	0.484946	1.26968	Negative
HMDB0029000	Phenylalanyllysine	C15H23N3O3	0.345329	-1.53396	0.15676	0.804764	1.51278	Negative		HMDB0000791	Octanoylcarnitine	C15H29NO4	0.560744	-0.834586	0.278134	0.555746	1.23169	Positive												HMDB0001264	Dehydroascorbic acid	C6H6O6	1.64679	0.719655	0.0370161	1.43161	1.26855	Negative
HMDB0000415	3a,6b,7b-Trihydroxy-5b-cholanoic acid	C24H40O5	0.0913079	-3.45312	0.216995	0.663551	1.51265	Negative		HMDB0041107	5-Eicosyne	C20H38	1.12351	0.168016	0.469344	0.328509	1.23069	Positive												HMDB0256405	Phenmedipham	C16H16N2O4	0.548027	-0.867682	0.142744	0.845442	1.26854	Negative
HMDB0000050	Adenosine	C10H13N5O4	0.626623	-0.67433	0.112712	0.948028	1.51194	Positive		HMDB0253472	Indoline	C8H9N	1.85433	0.890896	0.23136	0.635712	1.22891	Positive												HMDB0030452	Blasticidin S	C17H26N8O5	0.28167	-1.82792	0.119258	0.923512	1.26793	Negative
HMDB0060933	Propofol glucuronide	C18H26O7	0.173748	-2.52493	0.160898	0.793449	1.50678	Negative		HMDB0029534	Glyzarin	C18H14O4	0.176598	-2.50146	0.285003	0.545151	1.21848	Positive												HMDB0030985	alpha-Carboxy-delta-decalactone	C11H18O4	0.317839	-1.65363	0.189703	0.721926	1.26589	Negative
HMDB0261876	PE(20:0/18:1-O(12,13))	C43H82NO9P	0.207451	-2.26916	0.219943	0.65769	1.5052	Positive		HMDB0255970	Oxazine	C4H5NO	0.822203	-0.282433	0.41763	0.379209	1.21109	Positive												HMDB0029404	Amino-2,5-dihydro-5-oxo-4-isoxazolepropanoic acid N2-glucoside	C12H18N2O9	0.353277	-1.50113	0.188757	0.724097	1.2631	Negative
HMDB0010407	LysoPC(P-16:0)	C24H50NO6P	1.80315	0.850523	0.0225211	1.64741	1.5037	Positive		HMDB0000162	Proline	C5H9NO2	1.37714	0.461675	0.30421	0.516827	1.20471	Positive												HMDB0000865	Muricholic acid	C24H40O5	0.306935	-1.704	0.102121	0.990886	1.26249	Negative
HMDB0244836	19-Norandrostenedione	C18H24O2	0.10478	-3.25456	0.311406	0.506672	1.50341	Positive		HMDB0013126	Butenylcarnitine	C11H19NO4	1.68005	0.748508	0.284253	0.546295	1.20047	Positive												HMDB0240444	3-Methylgallic acid 5-sulfate	C8H10O8S	0.341006	-1.55213	0.333879	0.476411	1.26063	Negative
HMDB0059834	Pentylbenzene	C11H16	1.25481	0.327471	0.195049	0.709857	1.50294	Positive		HMDB0000097	Choline	C5H14NO	0.751728	-0.411718	0.266038	0.575057	1.19663	Positive												HMDB0061112	3-Carboxy-4-methyl-5-propyl-2-furanpropionic acid	C12H16O5	0.361616	-1.46747	0.204923	0.688409	1.26049	Negative
HMDB0240296	Tryptophan 2-C-mannoside	C17H22N2O7	0.63717	-0.65025	0.0941269	1.02629	1.50143	Negative		HMDB0031414	2,3-Dimethyl-2-cyclohexen-1-one	C8H12O	1.17333	0.230611	0.439947	0.356599	1.18989	Positive												HMDB0000792	Sebacic acid	C10H18O4	0.677249	-0.562242	0.358379	0.445658	1.25957	Negative
HMDB0302123	4',5'-Dihydropsoralen	C11H8O3	0.70606	-0.502138	0.288734	0.539503	1.4989	Positive		HMDB0243577	2,4-Heptadienal	C7H10O	1.16735	0.223232	0.43708	0.359439	1.18939	Positive												HMDB0012535	12-HHT	C17H28O3	0.202519	-2.30387	0.202537	0.693496	1.2535	Negative
HMDB0000210	Pantothenic acid	C9H17NO5	0.476303	-1.07005	0.0284812	1.54544	1.49512	Negative		HMDB0302724	12-Oxophytodienoic acid	C18H28O3	1.13425	0.181739	0.438144	0.358383	1.18559	Positive												HMDB0059978	4-Hydroxy-5-(dihydroxyphenyl)-valeric acid-O-sulphate	C11H14O8S	0.384064	-1.38058	0.258799	0.587037	1.25307	Negative
HMDB0032397	Methyl-delta-ionone	C14H22O	1.30256	0.381353	0.139423	0.855665	1.49183	Positive		HMDB0012150	2-Keto-6-acetamidocaproate	C8H13NO4	1.65772	0.729198	0.287131	0.54192	1.17986	Positive												HMDB0036046	Dehydrooreadone	C14H18O3	0.344666	-1.53673	0.139923	0.854111	1.24849	Negative
HMDB0242051	N-Myristoyl Glutamic acid	C19H35NO5	4.09783	2.03486	0.151882	0.818493	1.49014	Negative		HMDB0301804	12-oxo-PDA	C18H28O3	2.81808	1.49471	0.354712	0.450125	1.17965	Positive												HMDB0012798	5'-Carboxy-alpha-chromanol	C19H28O4	0.256307	-1.96406	0.173571	0.760522	1.24738	Negative
HMDB0003747	Resveratrol	C14H12O3	0.165547	-2.59469	0.147163	0.832201	1.48897	Negative		HMDB0005079	15-Deoxy-d-12,14-PGJ2	C20H28O3	1.06973	0.0972405	0.648244	0.188261	1.17071	Positive												HMDB0000892	Valeric acid	C5H10O2	0.261515	-1.93504	0.236951	0.625342	1.24617	Negative
HMDB0010320	Cortolone-3-glucuronide	C27H42O11	0.124341	-3.00763	0.337214	0.472094	1.48111	Negative		HMDB0061139	Doxepin N-oxide glucuronide	C25H30NO8+	0.608022	-0.717806	0.169039	0.772012	1.14781	Positive												HMDB0028725	Asparaginylarginine	C10H20N6O4	0.26832	-1.89797	0.202126	0.694378	1.24606	Negative
HMDB0002586	Chenodeoxycholic acid 3-sulfate	C24H40O7S	0.399743	-1.32285	0.0863613	1.06368	1.47993	Negative		HMDB0260446	MG(20:3O/0:0)	C23H38O5	0.852255	-0.230642	0.155012	0.809636	1.14409	Positive												HMDB0001081	(N-acetylneuraminosyl(a2-6)lactosamine)	C25H42N2O19	0.68327	-0.549472	0.0866104	1.06243	1.23851	Negative
HMDB0000197	Indoleacetic acid	C10H9NO2	1.9198	0.940952	0.0425243	1.37136	1.46492	Positive		HMDB0242022	N-Docosahexaenoyl Threonine	C26H39NO4	0.308901	-1.69478	0.291436	0.535457	1.12304	Positive												HMDB0034183	Licoricidin	C26H32O5	0.247579	-2.01404	0.12881	0.890052	1.2371	Negative
HMDB0059907	Tetradecane	C14H30	1.4032	0.488723	0.0310603	1.50779	1.46279	Positive		HMDB0303903	2-dodecen-1-ol	C12H24O	1.28799	0.365118	0.368349	0.433741	1.11371	Positive												HMDB0255699	Nolomirole	C19H27NO4	0.13513	-2.88758	0.240836	0.618278	1.23671	Negative
HMDB0005781	Glycitein	C16H12O5	0.215944	-2.21127	0.143835	0.842136	1.4615	Positive		HMDB0002815	LysoPC(18:1)	C26H52NO7P	0.716827	-0.480304	0.518648	0.285128	1.11234	Positive												HMDB0030918	1-Hydroxyepiacorone	C15H24O3	0.0705102	-3.82602	0.299533	0.523555	1.23105	Negative
HMDB0060004	Menthol-glucoronide	C16H28O6	0.331403	-1.59334	0.24322	0.614001	1.46078	Positive		HMDB0003213	Raffinose	C18H32O16	1.43153	0.517556	0.265335	0.576206	1.07766	Positive												HMDB0240654	4-Ethylphenol glucuronide	C14H18O7	0.745052	-0.424587	0.749873	0.125012	1.23052	Negative
HMDB0041697	6'-Hydroxyenterolactone	C18H18O5	0.0540994	-4.20824	0.267065	0.573382	1.45994	Negative		HMDB0245898	3-Hydroxycyclobut-2-en-1-one	C4H4O2	0.369281	-1.43721	0.20291	0.692697	1.07275	Positive												HMDB0002833	Testosterone sulfate	C19H28O5S	0.244785	-2.03041	0.226014	0.645865	1.22992	Negative
HMDB0255171	n-methyl-6-oxo-1,6-dihydropyridine-3-carboxamide	C7H8N2O2	0.615894	-0.699246	0.127278	0.895247	1.45287	Positive		HMDB0014520	Trihexyphenidyl	C20H31NO	1.09197	0.126936	0.510593	0.291925	1.07173	Positive												HMDB0002904	2,3-Dinor-TXB2	C18H30O6	0.315718	-1.66329	0.377718	0.422833	1.22938	Negative
HMDB0242339	2,15-Dihydroxy-7-methyl-6-oxabicyclo[11.3.0]hexadeca-3,11-dien-5-one	C16H24O4	0.289308	-1.78932	0.117932	0.928368	1.45253	Negative		HMDB0000738	Indole	C8H7N	1.25666	0.329597	0.510762	0.291782	1.06521	Positive												HMDB0060544	7-Hydroxyetodolac	C17H21NO4	0.436678	-1.19536	0.264473	0.577618	1.22631	Negative
HMDB0257221	Riddelliine N-oxide	C18H23NO7	0.496538	-1.01002	0.0347095	1.45955	1.45106	Negative		HMDB0244231	1,5-Naphthalenediamine	C10H10N2	1.28949	0.366796	0.35401	0.450984	1.06461	Positive												HMDB0010333	Estriol-17-glucuronide	C24H32O9	0.733914	-0.446317	0.666187	0.176404	1.22607	Negative
HMDB0035601	3-Methyl-2-(2-pentenyl)-2-cyclopenten-1-one	C11H16O	1.28612	0.36303	0.181088	0.742109	1.45005	Positive		HMDB0013125	Hydroxypropionylcarnitine	C10H19NO5	1.99307	0.994995	0.181479	0.741173	1.04378	Positive												HMDB0001259	Succinic acid semialdehyde	C4H6O3	0.524398	-0.931266	0.0907489	1.04216	1.22216	Negative
HMDB0012815	5-Aminopentanal	C5H11NO	0.844763	-0.243382	0.223632	0.650467	1.44928	Positive		HMDB0248559	Arachidoyl Ethanolamide	C22H45NO2	1.17234	0.229388	0.436037	0.360476	1.04023	Positive												HMDB0010402	LysoPC(22:5)	C30H52NO7P	0.398331	-1.32796	0.208845	0.680175	1.22169	Negative
HMDB0001424	4-(3-Pyridyl)-3-butenoic acid	C9H9NO2	0.562316	-0.830547	0.0930374	1.03134	1.44805	Positive		HMDB0010363	5-Hydroxy-6-methoxyindole glucuronide	C15H17NO8	0.997565	-0.00351771	0.997919	0.000904876	1.03922	Positive												HMDB0241228	Dodec-7-enedioylcarnitine	C19H33NO6	0.107182	-3.22187	0.283188	0.547925	1.22111	Negative
HMDB0000017	4-Pyridoxic acid	C8H9NO4	0.327594	-1.61002	0.128001	0.892786	1.44618	Negative		HMDB0033262	Solanolone	C15H18O5	1.11217	0.153382	0.506701	0.295248	1.00899	Positive												HMDB0240506	Enterolactone 3''-sulfate	C18H18O7S	0.264596	-1.91814	0.234339	0.630156	1.22055	Negative
HMDB0029097	Tryptophyl-Gamma-glutamate	C16H20N4O4	0.290913	-1.78134	0.27943	0.553727	1.44407	Negative		HMDB0007005	CPA(18:1)	C21H39O6P	0.819941	-0.286407	0.33899	0.469813	0.999032	Positive												HMDB0041144	8-Deoxy-11,13-dihydroxygrosheimin	C15H20O5	0.242553	-2.04363	0.166384	0.778887	1.2202	Negative
HMDB0030996	Colnelenic acid	C18H28O3	0.294057	-1.76583	0.202287	0.694032	1.44339	Positive		HMDB0029387	3-Aminodihydro-2(3H)-furanone	C4H7NO2	1.18057	0.23948	0.222444	0.65278	0.981924	Positive												HMDB0004704	9,10-DHOME	C18H34O4	0.159058	-2.65237	0.312807	0.504723	1.21968	Negative
HMDB0001218	Coumarin	C9H6O2	0.217978	-2.19774	0.168666	0.772972	1.44071	Positive		HMDB0006344	Phenylacetylglutamine	C13H16N2O4	0.0942834	-3.40685	0.322307	0.49173	0.980515	Positive												HMDB0142405	Urolithin C 3-glucuronide	C19H16O11	0.493604	-1.01857	0.441615	0.354957	1.21941	Negative
HMDB0006101	Enterolactone	C18H18O4	0.107362	-3.21944	0.201795	0.695089	1.44004	Negative		HMDB0038057	Dehydrophytosphingosine	C18H37NO3	0.863619	-0.211533	0.21602	0.665506	0.975624	Positive												HMDB0011507	LysoPE(18:2)	C23H44NO7P	0.656413	-0.607325	0.115382	0.937863	1.21588	Negative
HMDB0304479	salicyl-6-hydroxy-2-cyclohexene-on-oyl	C14H14O5	0.20234	-2.30514	0.18537	0.731959	1.43878	Negative		HMDB0304521	tropinone	C8H13NO	0.432303	-1.20988	0.274759	0.561049	0.970241	Positive												HMDB0011686	p-Cresol glucuronide	C13H16O7	0.457145	-1.12928	0.391033	0.407786	1.2145	Negative
HMDB0014954	Orciprenaline	C11H17NO3	0.32128	-1.6381	0.193889	0.712446	1.43322	Negative		HMDB0242112	2-Aminooctadeca-4,14-diene-1,3-diol	C18H35NO2	1.08027	0.11139	0.577668	0.238322	0.966755	Positive												HMDB0249582	Candoxatrilat	C20H33NO7	0.102888	-3.28086	0.306343	0.513792	1.21447	Negative
HMDB0244959	2-(Trifluoromethyl)isonicotinic acid	C7H4F3NO2	0.545844	-0.873439	0.199275	0.700548	1.43241	Positive		HMDB0241153	10-Hydroxyundecanoylcarnitine	C18H35NO5	0.836412	-0.257715	0.201045	0.696707	0.965973	Positive												HMDB0000687	Leucine	C6H13NO2	1.35296	0.436118	0.200847	0.697135	1.21233	Negative
HMDB0036416	beta-Spathulene	C15H22	1.2084	0.273099	0.259687	0.58555	1.4298	Positive		HMDB0061656	3-Hydroxytetradecanoic acid	C14H28O3	1.07902	0.109724	0.611702	0.21346	0.95525	Positive												HMDB0060046	15d PGD2	C20H30O4	0.319348	-1.6468	0.228401	0.641302	1.21087	Negative
HMDB0032090	12-Oxo-2,3-dinor-10,15-phytodienoic acid	C16H24O3	0.373485	-1.42088	0.135029	0.869574	1.42698	Positive		HMDB0243937	1-Methylcyclohexane-1,2-dicarboxylic acid	C9H14O4	0.583031	-0.778356	0.275528	0.559834	0.953321	Positive												HMDB0000965	Hypotaurine	C2H7NO2S	0.474026	-1.07696	0.112178	0.950091	1.20978	Negative
HMDB0030813	Cassiachromone	C13H12O4	0.492491	-1.02183	0.149805	0.824475	1.42689	Negative		HMDB0031920	9-Hydroxycalabaxanthone	C24H24O6	1.22936	0.297903	0.249048	0.603717	0.950396	Positive												HMDB0041693	5-(3',5'-Dihydroxyphenyl)-gamma-valerolactone 3-O-glucuronide	C17H20O10	0.776036	-0.365804	0.787886	0.103536	1.20969	Negative
HMDB0240605	LysoPS(16:0)	C22H44NO9P	0.649155	-0.623366	0.211897	0.673875	1.42404	Positive		HMDB0001551	Palmitaldehyde	C16H32O	1.12173	0.165724	0.445542	0.351111	0.943907	Positive												HMDB0030766	11-Hydroxy-12-methoxydihydrokawain	C15H18O5	0.265666	-1.91232	0.13259	0.877491	1.20792	Negative
HMDB0242031	N-Lauroyl Glutamine	C17H32N2O4	2.0617	1.04383	0.125318	0.901985	1.42358	Negative		HMDB0011517	LysoPE(20:4)	C25H44NO7P	0.91793	-0.123544	0.634989	0.197234	0.941713	Positive												HMDB0253742	4-(4-Methylcyclohexyl)-4-oxobutanoic acid	C11H18O3	0.425857	-1.23156	0.133301	0.875165	1.20769	Negative
HMDB0000857	Pimelic acid	C7H12O4	0.399999	-1.32193	0.0701168	1.15418	1.42241	Negative		HMDB0094680	Octaethylene glycol	C16H34O9	0.827964	-0.27236	0.348091	0.458308	0.939876	Positive												HMDB0244345	5-[4-Hydroxy-2-[3-hydroxyoct-1-enyl]oxan-3-yl]pent-3-enoic acid	C18H30O5	0.04469	-4.4839	0.324836	0.488336	1.20706	Negative
HMDB0302524	Lupinic acid	C10H17NO2	1.31213	0.391915	0.394752	0.403676	1.42131	Positive		HMDB0257238	RIOPROSTIL	C21H38O4	0.893511	-0.162442	0.288834	0.539352	0.939513	Positive												HMDB0000660	Fructose	C6H12O6	1.37825	0.462836	0.189322	0.7228	1.20598	Negative
HMDB0000251	Taurine	C2H7NO3S	0.430531	-1.21581	0.132332	0.878335	1.42043	Negative		HMDB0028939	Leucyl-Threonine	C10H20N2O4	1.41043	0.496132	0.519475	0.284435	0.931518	Positive												HMDB0004708	9,12,13-TriHOME	C18H34O5	0.0569308	-4.13465	0.351274	0.454354	1.2023	Negative
HMDB0030456	Macrophorin B	C22H30O5	0.791324	-0.33766	0.187978	0.725893	1.41945	Positive		HMDB0038189	Carindone	C31H44O6	0.577261	-0.792705	0.165578	0.780997	0.925609	Positive												HMDB0251895	Eptifibatide	C35H49N11O9S2	0.434384	-1.20296	0.17042	0.76848	1.19944	Negative
HMDB0244390	9-Octadecen-1-amine	C18H37N	1.52614	0.609889	0.0541405	1.26648	1.41904	Positive		HMDB0013627	Cervonoyl ethanolamide	C24H36O3	0.776657	-0.364651	0.693888	0.158711	0.924201	Positive												HMDB0060660	6-Mercaptopurine ribonucleoside 5'-diphosphate	C10H14N4O10P2S	1.59403	0.672683	0.0820229	1.08606	1.19916	Negative
HMDB0033240	Grevilline B	C18H12O7	0.152711	-2.71113	0.11097	0.954793	1.41532	Negative		HMDB0013228	Decanoylcholine	C15H32NO2+	1.14	0.189031	0.540813	0.266953	0.892497	Positive												HMDB0010363	5-Hydroxy-6-methoxyindole glucuronide	C15H17NO8	0.547406	-0.869316	0.536533	0.270403	1.19778	Negative
HMDB0041463	2,3-Dihydro-2,3-dihydroxy-4-(4-methoxyphenyl)-1H-phenalen-1-one	C20H16O4	0.1518	-2.71975	0.203924	0.690533	1.41395	Negative		HMDB0041250	Demethoxyshogaol	C16H22O2	0.4623	-1.1131	0.242044	0.616106	0.882604	Positive												HMDB0002149	3 Hydroxycoumarin	C9H6O3	0.19556	-2.35432	0.272931	0.563947	1.19706	Negative
HMDB0035075	Tanacetol B	C17H28O4	0.644185	-0.634454	0.341971	0.466011	1.41283	Positive		HMDB0242063	N-Myristoyl Valine	C19H37NO3	1.34936	0.432271	0.426886	0.369689	0.880063	Positive												HMDB0060014	Phenol glucuronide	C12H14O7	0.587577	-0.767151	0.509267	0.293055	1.19507	Negative
HMDB0011525	LysoPE(22:5)	C27H46NO7P	0.721272	-0.471384	0.207721	0.68252	1.41173	Positive		HMDB0000267	Pyroglutamic acid	C5H7NO3	0.900082	-0.151872	0.362386	0.440828	0.875246	Positive												HMDB0000163	Maltose	C12H22O11	1.38116	0.465876	0.187011	0.728134	1.19196	Negative
HMDB0241085	Dec-7-enedioylcarnitine	C17H29NO6	0.270073	-1.88858	0.246309	0.60852	1.41111	Positive		HMDB0013272	N-Lauroylglycine	C14H27NO3	1.07946	0.11031	0.568648	0.245157	0.867054	Positive												HMDB0035140	Abscisic acid	C15H20O4	0.470342	-1.08822	0.161454	0.791952	1.19171	Negative
HMDB0244759	16beta-OH-Dhea sulfate	C19H28O6S	0.166012	-2.59064	0.216278	0.664988	1.41011	Negative		HMDB0041776	Stevenin	C16H12O5	1.10129	0.139195	0.450527	0.346279	0.857293	Positive												HMDB0012225	Enol-phenylpyruvate	C9H8O3	0.0891586	-3.48748	0.239707	0.620319	1.1865	Negative
HMDB0033453	Fagomine	C6H13NO3	0.45954	-1.12174	0.0971507	1.01255	1.40773	Negative		HMDB0031604	2-Penten-1-ol	C5H10O	0.907222	-0.140473	0.446029	0.350637	0.851477	Positive												HMDB0240661	Indole-3-acetylglycine	C12H12N2O3	0.368433	-1.44053	0.408454	0.388857	1.18388	Negative
HMDB0035881	11-Hydroxy-9-tridecenoic acid	C13H24O3	0.305271	-1.71184	0.180125	0.744426	1.40513	Negative		HMDB0000086	Glycerophosphocholine	C8H20NO6P	1.23988	0.310204	0.470209	0.327709	0.845005	Positive												HMDB0252174	Fasoracetam	C10H16N2O2	0.330465	-1.59743	0.284961	0.545214	1.18157	Negative
HMDB0243900	1-Hydroxyisoquinoline	C9H7NO	1.26403	0.338034	0.307823	0.511698	1.40487	Positive		HMDB0011152	LysoPE(P-16:0)	C21H44NO6P	0.850874	-0.232983	0.680399	0.167236	0.841059	Positive												HMDB0000634	Citraconic acid	C5H6O4	1.47457	0.560298	0.0856624	1.06721	1.17931	Negative
HMDB0244411	3-Carboxy-4-methyl-5-ethyl-2-furanpropionic acid	C11H14O5	0.404283	-1.30656	0.11256	0.948618	1.40472	Negative		HMDB0034276	Cyclo(leucylprolyl)	C11H18N2O2	1.14205	0.191623	0.633491	0.19826	0.837359	Positive												HMDB0242124	Dibutyl sulfosuccinate	C12H22O7S	0.427019	-1.22763	0.138933	0.857194	1.1754	Negative
HMDB0240480	Apigenin 7-glucuronide	C21H18O11	0.261419	-1.93556	0.0720256	1.14251	1.40344	Negative		HMDB0241681	Hept-3-enoylcarnitine	C14H25NO4	0.822251	-0.282348	0.540804	0.26696	0.834922	Positive												HMDB0244865	1-Benzazepine	C10H9N	0.315797	-1.66293	0.284914	0.545286	1.1742	Negative
HMDB0031956	Prenyl apiosyl-(1->6)-glucoside	C16H28O10	0.278825	-1.84257	0.248884	0.604004	1.40307	Negative		HMDB0061835	Heptaethylene glycol	C14H30O8	0.838016	-0.254951	0.429541	0.366995	0.832506	Positive												HMDB0304581	hydroxymedioresinol	C15H18O8	0.515275	-0.956585	0.0844825	1.07323	1.17408	Negative
HMDB0000672	Hexadecanedioic acid	C16H30O4	0.250409	-1.99764	0.200217	0.6985	1.39642	Negative		HMDB0029911	1-O-alphaGlucopyranosylmannitol	C12H24O11	1.50132	0.586233	0.257126	0.589855	0.830019	Positive												HMDB0251143	Succinyldisalicylic acid	C18H14O8	0.188586	-2.40671	0.305593	0.514857	1.17306	Negative
HMDB0241321	Tridec-11-enedioylcarnitine	C20H35NO6	0.131363	-2.92837	0.226883	0.644198	1.39518	Negative		HMDB0004669	9-OxoODE	C18H30O3	0.851931	-0.231192	0.466397	0.331244	0.823065	Positive												HMDB0060017	Pyrogallol-2-O-glucuronide	C12H14O9	0.31334	-1.6742	0.389693	0.409277	1.17118	Negative
HMDB0010351	11-beta-Hydroxyandrosterone-3-glucuronide	C25H38O9	0.303988	-1.71791	0.132456	0.877929	1.39204	Negative		HMDB0037013	p-Mentha-1,3,8-triene	C10H14	1.15523	0.208175	0.424441	0.372183	0.814877	Positive												HMDB0002641	2-Hydroxycinnamic acid	C9H8O3	3.01826	1.59372	0.212256	0.673141	1.16952	Negative
HMDB0032662	9-Hydroxy-10-undecenoic acid	C11H20O3	0.221513	-2.17453	0.131953	0.879581	1.38341	Negative		HMDB0245413	2,3-Dinor-TXB1	C19H34O5	0.634836	-0.655545	0.474335	0.323915	0.813005	Positive												HMDB0241174	Undec-2-enedioylcarnitine	C18H31NO6	0.183851	-2.44339	0.2389	0.621783	1.16945	Negative
HMDB0032523	Succinic anhydride	C4H4O3	0.568423	-0.814963	0.106564	0.972389	1.38202	Negative		HMDB0060482	Hexadecenal	C16H30O	0.770784	-0.375601	0.162994	0.787828	0.809541	Positive												HMDB0001425	Estrone sulfate	C18H22O5S	0.114914	-3.12138	0.182996	0.737558	1.16858	Negative
HMDB0247896	Glucaron	C10H10O8	0.154135	-2.69773	0.269811	0.56894	1.38149	Negative		HMDB0013326	2-Dodecenoylcarnitine	C19H35NO4	0.379638	-1.3973	0.365657	0.436926	0.803209	Positive												HMDB0036690	3-Epinobilin	C20H26O5	0.062589	-3.99795	0.303346	0.518062	1.16623	Negative
HMDB0059998	Diphenol glucuronide	C12H14O8	0.552364	-0.856309	0.473454	0.324723	1.37796	Negative		HMDB0000673	Linoleic acid	C18H32O2	0.868197	-0.203906	0.314033	0.503025	0.801336	Positive												HMDB0001448	Sulfate	H2O4S	0.342125	-1.54741	0.207551	0.682875	1.16607	Negative
HMDB0034757	4-Methoxybenzenepropanol 1-(2-sulfoglucoside)	C16H24O10S	0.267208	-1.90397	0.185206	0.732345	1.37669	Negative		HMDB0000201	Acetylcarnitine	C9H17NO4	0.914615	-0.128764	0.67112	0.1732	0.801315	Positive												HMDB0004705	12,13-DHOME	C18H34O4	0.141111	-2.8251	0.288622	0.539671	1.16523	Negative
HMDB0006832	S-Glutaryldihydrolipoamide	C13H23NO4S2	0.285778	-1.80703	0.254952	0.593541	1.3746	Negative		HMDB0039827	Serratol	C20H34O	1.1144	0.156271	0.436019	0.360495	0.79607	Positive												HMDB0036318	9,13-Dihydroxy-4-megastigmen-3-one 9-glucoside	C19H32O8	0.410646	-1.28403	0.32667	0.48589	1.16379	Negative
HMDB0256212	Pelubiprofen	C16H18O3	1.66036	0.731492	0.209707	0.678387	1.37423	Positive		HMDB0034579	8-O-Methyloblongine	C20H26NO3+	1.25417	0.326731	0.546864	0.262121	0.795696	Positive												HMDB0002649	Erythrose	C4H8O4	0.329032	-1.6037	0.0742943	1.12904	1.16355	Negative
HMDB0252514	Fulvic acid	C14H12O8	0.557113	-0.843958	0.468339	0.329439	1.37023	Negative		HMDB0004668	13-OxoODE	C18H30O3	0.812406	-0.299728	0.252293	0.598094	0.790175	Positive												HMDB0030148	Prehumulinic acid	C16H24O4	0.278731	-1.84306	0.154671	0.81059	1.16259	Negative
HMDB0036759	Pregeijerene	C12H18	1.2121	0.277503	0.2667	0.573976	1.36659	Positive		HMDB0010221	9,10-DiHODE	C18H32O4	1.1102	0.150817	0.474915	0.323384	0.789302	Positive												HMDB0035919	Corchorifatty acid F	C18H32O5	0.0291227	-5.10171	0.358165	0.445917	1.16076	Negative
HMDB0041740	Glycitein 4'-O-glucuronide	C22H20O11	0.335563	-1.57534	0.154024	0.812412	1.36297	Negative		HMDB0003073	gamma-Linolenic acid	C18H30O2	1.07852	0.109058	0.645454	0.190135	0.781643	Positive												HMDB0001895	Salicylic acid	C7H6O3	2.9818	1.57618	0.281182	0.551012	1.15825	Negative
HMDB0059732	2-(2-Phenylacetoxy)propionylglycine	C13H15NO5	0.189235	-2.40175	0.263333	0.579494	1.35707	Negative		HMDB0246434	4-Heptyloxyphenol	C13H20O2	0.678037	-0.560565	0.369347	0.432566	0.779143	Positive												HMDB0000212	N-Acetylgalactosamine	C8H15NO6	0.315319	-1.66512	0.0795918	1.09913	1.15739	Negative
HMDB0011658	2,8-Dihydroxyquinoline-betaglucuronide	C15H15NO8	0.50558	-0.98399	0.441435	0.355134	1.35611	Negative		HMDB0035963	10,14,16-Octadecatrien-12-ynoic acid	C18H26O2	1.03018	0.0429033	0.824898	0.0835999	0.774886	Positive												HMDB0000190	Lactic acid	C3H6O3	0.53497	-0.902469	0.148805	0.827383	1.15734	Negative
HMDB0029566	Isopulegone caffeate	C19H24O4	0.680676	-0.554961	0.112472	0.948957	1.35189	Positive		HMDB0243822	1-Aminocyclohexanecarboxylic acid	C7H13NO2	0.954637	-0.0669761	0.721436	0.141802	0.773714	Positive												HMDB0036766	Furanogermenone	C15H20O2	0.167202	-2.58033	0.213919	0.669751	1.15082	Negative
HMDB0035987	Ganoderic acid H	C32H44O9	0.348554	-1.52054	0.0608853	1.21549	1.35051	Negative		HMDB0002670	Naringenin	C15H12O5	0.507378	-0.978867	0.528952	0.276584	0.770903	Positive												HMDB0037830	xi-7-Hydroxyhexadecanedioic acid	C16H30O5	0.159992	-2.64393	0.228751	0.640637	1.14901	Negative
HMDB0244346	11-Dehydro-2,3-dinor-txb2	C18H28O6	0.125939	-2.98921	0.138889	0.857332	1.35024	Negative		HMDB0002226	Adrenic acid	C22H36O2	1.08843	0.122243	0.364823	0.437917	0.770282	Positive												HMDB0037485	Stercurensin	C17H16O4	0.103793	-3.26822	0.258479	0.587574	1.14138	Negative
HMDB0302931	N-Methylrosmaricine	C21H29NO4	0.0892157	-3.48656	0.26014	0.584793	1.34968	Negative		HMDB0032142	2,4-Dimethylbenzaldehyde	C9H10O	0.711966	-0.49012	0.268102	0.5717	0.766862	Positive												HMDB0030994	5-Heptyltetrahydro-2-oxo-3-furancarboxylic acid	C12H20O4	0.452743	-1.14324	0.212418	0.672808	1.13964	Negative
HMDB0000159	Phenylalanine	C9H11NO2	1.1663	0.221942	0.746214	0.127137	1.34911	Positive		HMDB0001406	Niacinamide	C6H6N2O	0.857456	-0.221866	0.697344	0.156553	0.765414	Positive												HMDB0000151	Estradiol	C18H24O2	0.499127	-1.00252	0.129949	0.886227	1.13945	Negative
HMDB0002236	8-iso-PGA1	C20H32O4	0.119885	-3.06028	0.25297	0.59693	1.34872	Negative		HMDB0246061	3,5-Dimethyl-3'-isopropylthyronine	C20H25NO4	1.07865	0.109233	0.618417	0.208718	0.757824	Positive												HMDB0000094	Citric acid	C6H8O7	1.4852	0.570653	0.104902	0.979217	1.13762	Negative
HMDB0062544	16alpha-Hydroxy DHEA 3-sulfate	C19H28O6S	0.264315	-1.91967	0.183874	0.735479	1.3469	Negative		HMDB0240598	LysoPE(P-18:0)	C23H48NO6P	0.887617	-0.17199	0.763638	0.117113	0.745796	Positive												HMDB0060518	4-Carboxymethylenebut-2-en-4-olide	C6H4O4	0.326311	-1.61568	0.192614	0.715312	1.13684	Negative
HMDB0241227	Dodec-2-enedioylcarnitine	C19H33NO6	0.129544	-2.94848	0.239104	0.621414	1.34565	Negative		HMDB0011523	LysoPE(22:4)	C27H48NO7P	0.940552	-0.0884211	0.714436	0.146037	0.716001	Positive												HMDB0000943	Threonic acid	C4H8O5	0.53031	-0.915093	0.167352	0.776368	1.13535	Negative
HMDB0252811	Glutamine lactate	C8H14N2O6	1.28359	0.360183	0.161841	0.790911	1.34541	Negative		HMDB0006409	Tyramine-O-sulfate	C8H11NO4S	0.776897	-0.364205	0.367212	0.435083	0.714809	Positive												HMDB0012643	20-Trihydroxy-leukotriene-B4	C20H32O7	0.19947	-2.32576	0.277672	0.556468	1.12929	Negative
HMDB0040459	Ethylene brassylate	C15H26O4	0.425926	-1.23133	0.0671727	1.17281	1.34489	Negative		HMDB0011503	LysoPE(16:0)	C21H44NO7P	0.879553	-0.185158	0.683892	0.165013	0.713821	Positive												HMDB0000833	N-Glycolylneuraminic acid	C11H19NO10	0.560915	-0.834145	0.564829	0.248083	1.1281	Negative
HMDB0304071	2-hydroxyisoflavanone naringenin	C15H12O6	0.433654	-1.20538	0.16624	0.779264	1.34017	Negative		HMDB0010386	LysoPC(18:2)	C26H50NO7P	0.895173	-0.159762	0.791709	0.101434	0.709044	Positive												HMDB0037115	2-Hydroxy-4-(methylthio)butanoic acid	C5H10O3S	0.43364	-1.20543	0.218952	0.659651	1.12782	Negative
HMDB0240760	3-Hydroxydodecenoylcarnitine	C19H35NO5	0.125021	-2.99976	0.208619	0.680646	1.33739	Negative		HMDB0302293	Aplotaxene	C17H28	0.886297	-0.174138	0.356019	0.448527	0.688858	Positive												HMDB0000207	Oleic acid	C18H34O2	0.258007	-1.95452	0.319816	0.4951	1.12599	Negative
HMDB0061818	2,4-Dodecadiene	C12H22	1.20593	0.270148	0.282223	0.549408	1.33543	Positive		HMDB0252076	Ethylestrenol	C20H32O	1.14453	0.194754	0.740931	0.130222	0.678367	Positive												HMDB0000289	Uric acid	C5H4N4O3	0.310356	-1.688	0.293535	0.53234	1.12519	Negative
HMDB0033115	6-Methylquinoline	C10H9N	1.29464	0.37255	0.375802	0.425041	1.33244	Positive		HMDB0251572	Dodecylbenzene	C18H30	1.07912	0.109859	0.865253	0.0628571	0.669477	Positive												HMDB0000409	5-Hydroxyhexanoic acid	C6H12O3	0.637454	-0.649606	0.131572	0.880837	1.12212	Negative
HMDB0012175	5-Acetamidovalerate	C7H13NO3	0.400133	-1.32145	0.260191	0.584707	1.32903	Negative		HMDB0061918	1,3-Dihydro-(2H)-indol-2-one	C8H7NO	0.358706	-1.47913	0.296094	0.52857	0.665784	Positive												HMDB0243986	1-Pentanesulfonic acid	C5H12O3S	0.162823	-2.61862	0.255382	0.59281	1.1196	Negative
HMDB0132454	Apigenin 7,4'-dimethyl ether	C17H14O5	0.239436	-2.06229	0.251359	0.599706	1.32808	Negative		HMDB0260491	MG(18:1-O/0:0)	C21H38O5	0.654756	-0.610971	0.507421	0.294632	0.654518	Positive												HMDB0247995	Androstane-3,17-diol 17-sulfate	C19H32O5S	0.154277	-2.69641	0.294109	0.531492	1.11754	Negative
HMDB0000391	7-Ketodeoxycholic acid	C24H38O5	0.203366	-2.29785	0.11005	0.95841	1.32798	Negative		HMDB0244120	1,2,3,4-Tetrahydronaphthalene	C10H12	1.15746	0.210962	0.619105	0.208236	0.64726	Positive												HMDB0059614	Riboflavin cyclic-4',5'-phosphate	C17H19N4O8P	0.377539	-1.4053	0.128013	0.892746	1.11602	Negative
HMDB0240433	Enterolactone 3''-glucuronide	C24H26O10	0.606733	-0.720867	0.529371	0.27624	1.32767	Negative		HMDB0304943	3-Methyloxindole	C9H9NO	0.226912	-2.1398	0.198002	0.70333	0.64597	Positive												HMDB0000433	1,3,7,12-Tetrahydroxycholan-24-oic acid	C24H40O6	0.0881784	-3.50343	0.138954	0.857128	1.11428	Negative
HMDB0033608	2-Heptadecylfuran	C21H38O	1.10759	0.14743	0.748451	0.125837	1.3267	Positive		HMDB0244776	17-Octadecynoic acid	C18H32O2	0.882166	-0.180877	0.329183	0.482562	0.638761	Positive												HMDB0241206	Undecanedioylcarnitine	C18H33NO6	0.218929	-2.19147	0.261147	0.583116	1.11411	Negative
HMDB0000062	Carnitine	C7H15NO3	0.846958	-0.239638	0.308415	0.510865	1.32528	Positive		HMDB0012777	4-Hydroxy-D4-neuroprostane	C22H32O5	0.737816	-0.438667	0.591239	0.228237	0.635141	Positive												HMDB0002013	Butyrylcarnitine	C11H21NO4	0.668152	-0.581752	0.111647	0.952153	1.11181	Negative
HMDB0251779	Succinic acid, sulfo-, 1,4-dioctyl ester	C20H38O7S	0.544399	-0.877264	0.116261	0.934567	1.32282	Negative		HMDB0000991	2-Aminooctanoic acid	C8H17NO2	1.16067	0.214962	0.673873	0.171422	0.634124	Positive												HMDB0030808	Pinocembrin	C15H12O4	0.114779	-3.12307	0.271411	0.566372	1.11169	Negative
HMDB0030471	1,4-Ipomeadiol	C9H14O3	0.415937	-1.26556	0.138878	0.857365	1.32273	Negative		HMDB0000043	Betaine	C5H12NO2	0.865872	-0.207774	0.443732	0.352879	0.627872	Positive												HMDB0030417	Lycoperdic acid	C8H11NO6	0.248613	-2.00803	0.213713	0.670169	1.10893	Negative
HMDB0244698	N-alpha-Benzoylarginine	C13H18N4O3	0.218847	-2.19201	0.292646	0.533658	1.32141	Negative		HMDB0094691	Furanone A	C4H4O2	0.95555	-0.0655963	0.815543	0.0885531	0.625299	Positive												HMDB0000161	Alanine	C3H7NO2	0.635639	-0.653722	0.156135	0.8065	1.10287	Negative
HMDB0242378	Cholylasparagine	C28H46N2O7	0.310487	-1.68739	0.169077	0.771915	1.32091	Negative		HMDB0038213	Humulol	C15H26O	0.860611	-0.216567	0.389825	0.40913	0.623467	Positive												HMDB0040358	Bitalin A	C13H14O3	0.107578	-3.21655	0.296426	0.528083	1.10218	Negative
HMDB0030722	3,5-Dimethoxystilbene	C16H16O2	0.10296	-3.27984	0.230487	0.637354	1.319	Negative		HMDB0252850	Glycerophosphoserine	C6H14NO8P	0.881719	-0.181609	0.844853	0.0732189	0.61974	Positive												HMDB0004484	Etiocholanolone glucuronide	C25H38O8	0.422133	-1.24423	0.214523	0.668527	1.10128	Negative
HMDB0062687	8,20-DiHETE	C20H32O4	0.249245	-2.00437	0.242626	0.615063	1.31694	Positive		HMDB0304008	1,3-dihydroxy-N-methylacridone	C14H11NO3	1.08174	0.113358	0.600894	0.221202	0.618582	Positive												HMDB0034295	Floionolic acid	C18H36O5	0.12697	-2.97744	0.290212	0.537284	1.09991	Negative
HMDB0029512	4',5-Dihydroxy-7-methoxy-6-methylflavone	C17H14O5	0.249838	-2.00093	0.370951	0.430684	1.31511	Positive		HMDB0010382	LysoPC(16:0)	C24H50NO7P	0.914237	-0.12936	0.795407	0.0994108	0.616233	Positive												HMDB0029604	Lubiminol	C15H26O3	0.0899452	-3.47481	0.329084	0.482693	1.09912	Negative
HMDB0040830	N-Feruloylaspartic acid	C14H15NO7	0.683022	-0.549996	0.602271	0.220208	1.31295	Negative		HMDB0251662	N-[4-[1-[2-(6-Methylpyridin-2-yl)ethyl]piperidine-4-carbonyl]phenyl]methanesulfonamide	C21H27N3O3S	0.783139	-0.35266	0.489888	0.309903	0.612089	Positive												HMDB0000872	Tetradecanedioic acid	C14H26O4	0.411573	-1.28078	0.185992	0.730505	1.09534	Negative
HMDB0247089	6-Methylprednisone	C22H28O5	0.118466	-3.07746	0.256775	0.590447	1.31097	Negative		HMDB0011563	MG(15:0/0:0)	C18H36O4	1.00914	0.0131311	0.94753	0.0234072	0.611636	Positive												HMDB0032959	1-Octen-3-yl glucoside	C14H26O6	0.312404	-1.67852	0.196202	0.707297	1.09059	Negative
HMDB0039974	p-Menthane-1,2,8,9-tetrol	C10H20O4	0.283914	-1.81647	0.177604	0.750548	1.30933	Negative		HMDB0014327	Baclofen	C10H12ClNO2	1.03854	0.0545528	0.763588	0.117141	0.604008	Positive												HMDB0011174	Isoleucylproline	C11H20N2O3	0.476296	-1.07007	0.214896	0.667772	1.09049	Negative
HMDB0032179	sec-Butylamine	C4H11N	0.663122	-0.592654	0.129249	0.888574	1.30806	Positive		HMDB0062737	10-nitrooctadecenoic Acid	C18H33NO4	0.875427	-0.191941	0.286483	0.5429	0.603828	Positive												HMDB0011756	N-Acetylleucine	C8H15NO3	0.47605	-1.07082	0.262095	0.58154	1.08989	Negative
HMDB0031098	4-Oxo-9,11,13,15-octadecatetraenoic acid	C18H26O3	0.287596	-1.79788	0.362086	0.441188	1.30657	Positive		HMDB0033609	2-Pentadecylfuran	C19H34O	0.765946	-0.384685	0.313869	0.503251	0.591634	Positive												HMDB0243890	1-O-Hexadecyl-sn-glycero-3-phosphocholine	C24H52NO6P	0.388472	-1.36412	0.226455	0.645018	1.08604	Negative
HMDB0000350	3-Hydroxysebacic acid	C10H18O5	0.426196	-1.23041	0.192754	0.714997	1.30515	Negative		HMDB0041407	Clausarinol	C24H30O6	0.833052	-0.263522	0.223563	0.650599	0.585011	Positive												HMDB0000138	Glycocholic acid	C26H43NO6	0.220491	-2.18121	0.232389	0.633784	1.08454	Negative
HMDB0040729	Linalool 3-(6''-malonylglucoside)	C19H30O9	0.230682	-2.11602	0.287323	0.54163	1.30417	Negative		HMDB0001388	alpha-Linolenic acid	C18H30O2	0.902562	-0.147902	0.470115	0.327796	0.56606	Positive												HMDB0003335	IDP	C10H14N4O11P2	1.54281	0.62556	0.139179	0.856425	1.07847	Negative
HMDB0038580	Cibaric acid	C18H28O5	0.0610507	-4.03385	0.309413	0.509461	1.30274	Negative		HMDB0061864	Dihomolinoleic acid	C18H32O2	1.0263	0.0374515	0.877937	0.0565364	0.566016	Positive												HMDB0000112	gamma-Aminobutyric acid	C4H9NO2	0.629357	-0.668049	0.21074	0.676253	1.07748	Negative
HMDB0035918	7(14)-Bisabolene-2,3,10,11-tetrol	C15H28O4	0.290751	-1.78214	0.113788	0.943905	1.30208	Negative		HMDB0005049	10-Nitrolinoleic acid	C18H31NO4	1.00447	0.00643537	0.971538	0.0125401	0.563305	Positive												HMDB0039607	Sorgolactone	C18H20O5	0.171465	-2.54401	0.141534	0.84914	1.07675	Negative
HMDB0251390	Dimethyl-3-hydroxypyrid-4-one	C7H9NO2	0.541624	-0.884638	0.132583	0.877513	1.29845	Negative		HMDB0003229	Palmitoleic acid	C16H30O2	0.879481	-0.185276	0.289873	0.537792	0.561593	Positive												HMDB0036640	Furanofukinin	C16H24O2	1.05796	0.081289	0.884207	0.053446	1.0765	Negative
HMDB0038066	Garcimangosone D	C19H20O9	0.432873	-1.20798	0.116321	0.93434	1.29642	Negative		HMDB0002250	Dodecanoylcarnitine	C19H37NO4	0.417973	-1.25852	0.515215	0.288011	0.560629	Positive												HMDB0000748	3-Phenyllactic acid	C9H10O3	0.361422	-1.46824	0.234182	0.630446	1.07634	Negative
HMDB0000562	Creatinine	C4H7N3O	1.19816	0.26082	0.574288	0.24087	1.29625	Positive		HMDB0006285	4-oxo-Retinoic acid	C20H26O3	0.931753	-0.101981	0.80819	0.0924866	0.557872	Positive												HMDB0302137	Angelical	C11H8O4	0.336001	-1.57346	0.234366	0.630105	1.07556	Negative
HMDB0000191	Aspartic acid	C4H7NO4	0.46849	-1.09391	0.15783	0.801811	1.29568	Negative		HMDB0248208	alpha-Eleostearic acid	C18H30O2	0.75973	-0.396441	0.391661	0.40709	0.554323	Positive												HMDB0301821	2-Hydroxycampholonic acid	C10H16O4	0.65082	-0.619669	0.159801	0.796421	1.07106	Negative
HMDB0036423	Cynaropicrin	C19H22O6	0.54345	-0.879782	0.0747164	1.12658	1.29479	Negative		HMDB0242130	3-(3-Amino-3-carboxypropyl)uridine	C13H19N3O8	1.16402	0.21912	0.780823	0.107448	0.551039	Positive												HMDB0011718	4-Hydroxybenzaldehyde	C7H6O2	0.645426	-0.631676	0.154841	0.810115	1.06668	Negative
HMDB0039947	Pisumionoside	C19H32O9	0.587453	-0.767454	0.619512	0.20795	1.29474	Negative		HMDB0062517	Pentadecanoylcarnitine	C22H43NO4	1.06606	0.0922849	0.832546	0.0795919	0.524039	Positive												HMDB0240605	LysoPS(16:0)	C22H44NO9P	0.449201	-1.15457	0.199519	0.700016	1.06069	Negative
HMDB0010404	LysoPC(22:6)	C30H50NO7P	0.574258	-0.800229	0.242532	0.615231	1.29362	Positive		HMDB0011507	LysoPE(18:2)	C23H44NO7P	1.1117	0.152769	0.410509	0.386678	0.513086	Positive												HMDB0005076	13,14-Dihydro PGF-1a	C20H38O5	0.406387	-1.29907	0.146444	0.834329	1.05968	Negative
HMDB0241251	6-Hydroxydodeca-8,10-dienoylcarnitine	C19H33NO5	0.134241	-2.89711	0.237458	0.624413	1.29326	Negative		HMDB0014861	Methoxamine	C11H17NO3	0.862474	-0.213447	0.416638	0.380241	0.507909	Positive												HMDB0059997	Dihyroxy-1H-indole glucuronide I	C14H15NO8	1.442	0.528069	0.737133	0.132454	1.05893	Negative
HMDB0011562	MG(14:1/0:0)	C17H32O4	0.103699	-3.26953	0.257836	0.588657	1.29226	Negative		HMDB0031923	10,20-Dihydroxyeicosanoic acid	C20H40O4	1.24139	0.311959	0.602242	0.220229	0.507811	Positive												HMDB0000671	Indolelactic acid	C11H11NO3	0.320593	-1.64119	0.297722	0.526189	1.05614	Negative
HMDB0255986	Oxiracetam	C6H10N2O3	1.85176	0.888898	0.25434	0.594585	1.29191	Positive		HMDB0062656	Linoleamide	C18H33NO	0.843909	-0.24484	0.318573	0.496792	0.503989	Positive												HMDB0037734	Isobutyl 2-furanpropionate	C11H16O3	0.673041	-0.571235	0.163799	0.785689	1.05519	Negative
HMDB0241233	3-Hydroxydodec-5-enedioylcarnitine	C19H33NO7	0.129536	-2.94857	0.240667	0.618584	1.29081	Negative		HMDB0001161	4-Trimethylammoniobutanoic acid	C7H15NO2	1.09552	0.13161	0.470494	0.327446	0.496053	Positive												HMDB0028830	Glutamyltryptophan	C16H19N3O5	0.468734	-1.09316	0.288419	0.539977	1.05356	Negative
HMDB0062551	4-Ethylphenylsulfate	C8H10O4S	0.147468	-2.76153	0.202145	0.694337	1.29043	Negative		HMDB0260014	Digalactosyldiacylglycerol	C49H88O15	1.13003	0.176363	0.508011	0.294127	0.495848	Positive												HMDB0241926	N-Palmitoyl Histidine	C22H39N3O3	0.358772	-1.47886	0.219692	0.658187	1.05024	Negative
HMDB0001545	Pyridoxal	C8H9NO3	0.395826	-1.33706	0.180693	0.74306	1.28336	Negative		HMDB0251781	Emulphor	C20H40O2	0.990833	-0.0132864	0.946864	0.0237123	0.493857	Positive												HMDB0256407	Phenol A	C11H16O3	0.173767	-2.52478	0.283616	0.54727	1.04291	Negative
HMDB0241987	N-Linoleoyl Tyrosine	C27H41NO4	0.668723	-0.580519	0.302242	0.519645	1.28054	Positive		HMDB0302964	24-Hydroxytetracosanoic acid	C24H48O3	1.05368	0.0754362	0.842728	0.0743127	0.491912	Positive												HMDB0002466	3-Hydroxybenzoic acid	C7H6O3	0.538457	-0.893098	0.21577	0.66601	1.04123	Negative
HMDB0005760	Dihydrodaidzein	C15H12O4	0.216455	-2.20786	0.310916	0.507357	1.27966	Positive		HMDB0240601	LysoPG(16:0)	C22H45O9P	0.998429	-0.00226825	0.990051	0.00434236	0.489864	Positive												HMDB0000594	gamma-Glutamylphenylalanine	C14H18N2O5	0.584799	-0.773987	0.0976087	1.01051	1.03852	Negative
HMDB0247284	7-Oxoprostaglandin I2	C20H30O6	0.0992908	-3.3322	0.253393	0.596206	1.2759	Negative		HMDB0251275	Digitoxigenin bisdigitoxide	C35H54O10	0.866063	-0.207456	0.509617	0.292756	0.488312	Positive												HMDB0302153	Tambulin	C18H16O7	0.468247	-1.09466	0.179505	0.745924	1.03686	Negative
HMDB0259993	Zearalanone	C18H24O5	0.0610507	-4.03385	0.29811	0.525623	1.27435	Negative		HMDB0245680	2-Deoxy-2,3-dehydro-n-acetyl-neuraminic acid	C11H17NO8	1.01843	0.0263514	0.956235	0.0194354	0.477004	Positive												HMDB0060055	Tetranor 12-HETE	C16H26O3	0.0681359	-3.87544	0.315439	0.501084	1.03416	Negative
HMDB0006203	5-alpha-Dihydrotestosterone glucuronide	C25H38O8	0.380578	-1.39374	0.1634	0.786747	1.27394	Negative		HMDB0302376	1-Heptacosanol	C27H56O	0.740267	-0.433882	0.295738	0.529092	0.473984	Positive												HMDB0035814	Lactucin	C15H16O5	2.41283	1.27072	0.209619	0.67857	1.03414	Negative
HMDB0059784	5-Hydroxy-2-furoic acid	C5H4O4	1.10411	0.142884	0.690591	0.160779	1.27193	Positive		HMDB0001190	Indoleacetaldehyde	C10H9NO	1.04415	0.062334	0.910797	0.0405785	0.466877	Positive												HMDB0241278	Dodeca-6,8,10-trienoylcarnitine	C19H31NO4	0.179558	-2.47748	0.247358	0.606674	1.03333	Negative
HMDB0041100	Kanzonol N	C22H24O6	0.214426	-2.22145	0.327382	0.484946	1.26968	Negative		HMDB0037543	2-(5-Tetradecenyl)cyclobutanone	C18H32O	1.00697	0.0100261	0.98243	0.00769849	0.466782	Positive												HMDB0011510	LysoPE(18:4)	C23H40NO7P	0.443745	-1.1722	0.214763	0.66804	1.03309	Negative
HMDB0001264	Dehydroascorbic acid	C6H6O6	1.64679	0.719655	0.0370161	1.43161	1.26855	Negative		HMDB0032330	4-Hydroxy-2-butenoic acid gamma-lactone	C4H4O2	0.98401	-0.0232553	0.941268	0.0262869	0.462226	Positive												HMDB0040706	7-Epi-12-hydroxyjasmonic acid glucoside	C18H28O9	0.593652	-0.752311	0.506656	0.295287	1.03174	Negative
HMDB0256405	Phenmedipham	C16H16N2O4	0.548027	-0.867682	0.142744	0.845442	1.26854	Negative		HMDB0000897	7-Methylguanine	C6H7N5O	0.942219	-0.0858662	0.889328	0.0509381	0.445726	Positive												HMDB0032472	Polyethylene, oxidized	C12H20O5	0.186204	-2.42504	0.237143	0.62499	1.03126	Negative
HMDB0030452	Blasticidin S	C17H26N8O5	0.28167	-1.82792	0.119258	0.923512	1.26793	Negative		HMDB0036820	beta-Ionol	C13H22O	0.871594	-0.198271	0.401381	0.396443	0.439552	Positive												HMDB0000148	Glutamic acid	C5H9NO4	0.583331	-0.777614	0.252097	0.598432	1.03014	Negative
HMDB0040338	3,5,5-Trimethyl-3-cyclohexen-1-one	C9H14O	1.18291	0.242345	0.4278	0.368759	1.26644	Positive		HMDB0041203	Ginsenoyne A linoleate	C35H52O3	0.942907	-0.0848131	0.731345	0.135878	0.436139	Positive												HMDB0041889	Etamiphylline	C13H21N5O2	0.593783	-0.751993	0.244117	0.612403	1.02962	Negative
HMDB0030985	alpha-Carboxy-delta-decalactone	C11H18O4	0.317839	-1.65363	0.189703	0.721926	1.26589	Negative		HMDB0245016	2-Aminoethyl oleate	C20H39NO2	0.87455	-0.193388	0.470698	0.327258	0.426536	Positive												HMDB0000394	3-Hydroxytetradecanedioic acid	C14H26O5	0.25756	-1.95702	0.156273	0.806116	1.02848	Negative
HMDB0029404	Amino-2,5-dihydro-5-oxo-4-isoxazolepropanoic acid N2-glucoside	C12H18N2O9	0.353277	-1.50113	0.188757	0.724097	1.2631	Negative		HMDB0001563	1-Methylguanosine	C11H15N5O5	1.72308	0.784986	0.519131	0.284723	0.425926	Positive												HMDB0030992	5-Butyltetrahydro-2-oxo-3-furancarboxylic acid	C9H14O4	0.447593	-1.15974	0.197893	0.703569	1.02626	Negative
HMDB0000865	Muricholic acid	C24H40O5	0.306935	-1.704	0.102121	0.990886	1.26249	Negative		HMDB0061691	1-Heptadecanoylglycerophosphoethanolamine	C22H46NO7P	0.97824	-0.0317389	0.957898	0.0186805	0.418202	Positive												HMDB0010736	3-Oxooctadecanoic acid	C18H34O3	0.610294	-0.712423	0.241846	0.616462	1.01912	Negative
HMDB0240444	3-Methylgallic acid 5-sulfate	C8H10O8S	0.341006	-1.55213	0.333879	0.476411	1.26063	Negative		HMDB0031445	Undecane	C11H24	1.03917	0.0554381	0.848884	0.0711517	0.412894	Positive												HMDB0030672	Obtustyrene	C16H16O2	0.105884	-3.23945	0.284591	0.545779	1.01852	Negative
HMDB0061112	3-Carboxy-4-methyl-5-propyl-2-furanpropionic acid	C12H16O5	0.361616	-1.46747	0.204923	0.688409	1.26049	Negative		HMDB0002019	Phytol	C20H40O	0.977734	-0.0324855	0.937474	0.0280409	0.411798	Positive												HMDB0034152	1-Nonen-3-ol	C9H18O	0.450857	-1.14926	0.225708	0.646453	1.01742	Negative
HMDB0000792	Sebacic acid	C10H18O4	0.677249	-0.562242	0.358379	0.445658	1.25957	Negative		HMDB0252844	Glycerol phenylbutyrate	C33H38O6	0.922305	-0.116684	0.684013	0.164936	0.404856	Positive												HMDB0035647	3,14-Dihydroxy-11,13-dihydrocostunolide	C15H22O4	0.473518	-1.07851	0.253205	0.596527	1.01587	Negative
HMDB0012535	12-HHT	C17H28O3	0.202519	-2.30387	0.202537	0.693496	1.2535	Negative		HMDB0248328	Aminopentol	C22H47NO5	0.979233	-0.0302759	0.919517	0.0364403	0.396332	Positive												HMDB0000195	Inosine	C10H12N4O5	1.46577	0.551655	0.338824	0.470026	1.01036	Negative
HMDB0059978	4-Hydroxy-5-(dihydroxyphenyl)-valeric acid-O-sulphate	C11H14O8S	0.384064	-1.38058	0.258799	0.587037	1.25307	Negative		HMDB0003157	Guanidinosuccinic acid	C5H9N3O4	0.907335	-0.140293	0.559928	0.251868	0.393516	Positive												HMDB0244436	10-Acetyl-3,7-dihydroxyphenoxazine	C14H11NO4	2.26607	1.18019	0.307087	0.512739	1.00655	Negative
HMDB0036046	Dehydrooreadone	C14H18O3	0.344666	-1.53673	0.139923	0.854111	1.24849	Negative		HMDB0112106	FAHFA(16:0/9-O-18:0)	C34H66O4	1.05804	0.0813893	0.803679	0.0949173	0.392277	Positive												HMDB0028684	Alanylcysteine	C6H12N2O3S	0.58223	-0.780338	0.160671	0.794063	1.00158	Negative
HMDB0012798	5'-Carboxy-alpha-chromanol	C19H28O4	0.256307	-1.96406	0.173571	0.760522	1.24738	Negative		HMDB0031256	4-Hydroxy-2H-pyran-3-carboxaldehyde	C6H6O3	1.23915	0.309347	0.777313	0.109404	0.391011	Positive												HMDB0244161	1,3-Cyclohexanedione	C6H8O2	0.656583	-0.60695	0.213283	0.671043	0.997287	Negative
HMDB0000892	Valeric acid	C5H10O2	0.261515	-1.93504	0.236951	0.625342	1.24617	Negative		HMDB0035593	Rishitin	C14H22O2	0.991789	-0.0118945	0.968707	0.0138076	0.387148	Positive												HMDB0028742	Asparaginyl-Tryptophan	C15H18N4O4	1.60414	0.681802	0.231995	0.634521	0.995951	Negative
HMDB0028725	Asparaginylarginine	C10H20N6O4	0.26832	-1.89797	0.202126	0.694378	1.24606	Negative		HMDB0038107	Quinceoxepine	C12H18O	1.02472	0.0352231	0.911933	0.0400369	0.387099	Positive												HMDB0000202	Methylmalonic acid	C4H6O4	0.732266	-0.44956	0.246752	0.607739	0.989098	Negative
HMDB0303660	Leucocyanidin	C15H14O7	0.715851	-0.48227	0.684997	0.164311	1.24493	Positive		HMDB0258433	Spisulosine	C18H39NO	1.00945	0.0135744	0.943813	0.025114	0.386151	Positive												HMDB0041731	Equol 4'-O-glucuronide	C21H22O9	0.946095	-0.0799434	0.957149	0.0190203	0.983867	Negative
HMDB0251502	1,3,5-Hexatriene	C6H8	1.18022	0.239062	0.344394	0.462944	1.24425	Positive		HMDB0032340	Isoambrettolide	C16H28O2	0.872668	-0.196496	0.448816	0.347932	0.381476	Positive												HMDB0002338	Biochanin A	C16H12O5	0.654249	-0.612089	0.641	0.193142	0.983634	Negative
HMDB0038208	Humuladienone	C15H24O	1.20351	0.267254	0.328122	0.483965	1.24193	Positive		HMDB0036754	Yucalexin P21	C20H32O2	0.98034	-0.0286461	0.902992	0.0443161	0.379073	Positive												HMDB0005015	Gabapentin	C9H17NO2	0.683087	-0.549859	0.167183	0.776807	0.980054	Negative
HMDB0001081	(N-acetylneuraminosyl(a2-6)lactosamine)	C25H42N2O19	0.68327	-0.549472	0.0866104	1.06243	1.23851	Negative		HMDB0011130	LysoPE(18:0)	C23H48NO7P	1.02265	0.0323163	0.950548	0.022026	0.372433	Positive												HMDB0000905	Deoxyadenosine monophosphate	C10H14N5O6P	0.771009	-0.375181	0.747406	0.126443	0.977373	Negative
HMDB0034183	Licoricidin	C26H32O5	0.247579	-2.01404	0.12881	0.890052	1.2371	Negative		HMDB0302291	1,11-Tridecadiene	C13H24	0.973422	-0.0388621	0.867564	0.0616987	0.367293	Positive												HMDB0060002	Indole-3-carboxilic acid-O-sulphate	C9H7NO5S	0.324876	-1.62204	0.210817	0.676094	0.976979	Negative
HMDB0255699	Nolomirole	C19H27NO4	0.13513	-2.88758	0.240836	0.618278	1.23671	Negative		HMDB0000826	Pentadecanoic acid	C15H30O2	0.902599	-0.147843	0.474228	0.324013	0.362682	Positive												HMDB0006236	Phenylacetaldehyde	C8H8O	0.698948	-0.516743	0.399733	0.39823	0.971625	Negative
HMDB0034023	Isosalicin	C13H18O7	0.67217	-0.573103	0.21335	0.670908	1.23667	Positive		HMDB0000269	Sphinganine	C18H39NO2	0.972841	-0.0397244	0.881756	0.0546516	0.360459	Positive												HMDB0059633	9,10-dihydroxyoctadecanoate	C18H36O4	0.347593	-1.52453	0.208845	0.680175	0.96374	Negative
HMDB0000208	Oxoglutaric acid	C5H6O5	1.08003	0.111078	0.761538	0.118308	1.23511	Positive		HMDB0032961	Secodemethylclausenamide	C17H19NO3	1.03397	0.0481914	0.838316	0.0765921	0.348195	Positive												HMDB0240295	Succinylaminoimidazole carboxamide riboside	C13H18N4O9	0.731755	-0.450567	0.49279	0.307338	0.962829	Negative
HMDB0000791	Octanoylcarnitine	C15H29NO4	0.560744	-0.834586	0.278134	0.555746	1.23169	Positive		HMDB0000875	Trigonelline	C7H7NO2	0.923117	-0.115414	0.769753	0.113649	0.332792	Positive												HMDB0000910	Tridecanoic acid	C13H26O2	0.244654	-2.03119	0.18711	0.727904	0.962822	Negative
HMDB0030918	1-Hydroxyepiacorone	C15H24O3	0.0705102	-3.82602	0.299533	0.523555	1.23105	Negative		HMDB0037829	6-(3-Hexenyl)tetrahydro-2H-pyran-2-one	C11H18O2	0.906711	-0.141285	0.491723	0.308279	0.330566	Positive												HMDB0041785	Tyrosol 4-sulfate	C8H10O5S	1.33472	0.416537	0.11129	0.953545	0.961714	Negative
HMDB0041107	5-Eicosyne	C20H38	1.12351	0.168016	0.469344	0.328509	1.23069	Positive		HMDB0241037	5-Methylhexanoylcarnitine	C14H27NO4	0.802973	-0.316576	0.659998	0.180457	0.328321	Positive												HMDB0255446	2-Naphthalenesulfonic acid	C10H8O3S	10.9138	3.44808	0.352851	0.452409	0.961041	Negative
HMDB0240654	4-Ethylphenol glucuronide	C14H18O7	0.745052	-0.424587	0.749873	0.125012	1.23052	Negative		HMDB0032995	2-Undecyl-4(1H)-quinolinone N-oxide	C20H28NO2	1.16117	0.215585	0.707966	0.149987	0.328056	Positive												HMDB0014706	Succimer	C4H6O4S2	0.316216	-1.66102	0.203447	0.691549	0.960056	Negative
HMDB0002833	Testosterone sulfate	C19H28O5S	0.244785	-2.03041	0.226014	0.645865	1.22992	Negative		HMDB0245858	9,10-Seco-5,7,10(19)-cholestatriene	C27H44	1.04747	0.0669047	0.768752	0.114214	0.327318	Positive												HMDB0000930	Cinnamic acid	C9H8O2	0.704095	-0.506157	0.4124	0.384681	0.959065	Negative
HMDB0002904	2,3-Dinor-TXB2	C18H30O6	0.315718	-1.66329	0.377718	0.422833	1.22938	Negative		HMDB0014476	Ipratropium bromide	C20H30NO3	0.929202	-0.105936	0.526648	0.27848	0.313284	Positive												HMDB0000888	Undecanedioic acid	C11H20O4	0.419605	-1.2529	0.207581	0.682812	0.958476	Negative
HMDB0253472	Indoline	C8H9N	1.85433	0.890896	0.23136	0.635712	1.22891	Positive		HMDB0060026	Vanilloylglycine	C10H11NO5	0.561701	-0.832126	0.454531	0.342436	0.312849	Positive												HMDB0062341	N-Stearoyl GABA	C22H43NO3	0.724963	-0.464021	0.149034	0.826714	0.95763	Negative
HMDB0060544	7-Hydroxyetodolac	C17H21NO4	0.436678	-1.19536	0.264473	0.577618	1.22631	Negative		HMDB0094810	5-nonenoylglycine	C11H19NO3	0.875945	-0.191088	0.399136	0.398879	0.308151	Positive												HMDB0012549	12-oxo-10,11-dihydro-20-COOH-LTB4	C20H30O6	1.34476	0.427347	0.659034	0.181092	0.955944	Negative
HMDB0010333	Estriol-17-glucuronide	C24H32O9	0.733914	-0.446317	0.666187	0.176404	1.22607	Negative		HMDB0002227	Capsaicin	C18H27NO3	0.839497	-0.252403	0.512609	0.290214	0.303656	Positive												HMDB0240662	3-Methylcatechol 1-sulfate	C7H8O5S	0.362337	-1.4646	0.376605	0.424114	0.955857	Negative
HMDB0001259	Succinic acid semialdehyde	C4H6O3	0.524398	-0.931266	0.0907489	1.04216	1.22216	Negative		HMDB0059826	alpha-Ionene	C13H18	0.909577	-0.136732	0.587696	0.230847	0.302837	Positive												HMDB0245498	2,5-Dihydroxybenzenesulfonic Acid	C6H6O5S	0.460338	-1.11923	0.299919	0.522996	0.952596	Negative
HMDB0241228	Dodec-7-enedioylcarnitine	C19H33NO6	0.107182	-3.22187	0.283188	0.547925	1.22111	Negative		HMDB0011505	LysoPE(18:1)	C23H46NO7P	1.0125	0.0179171	0.956543	0.0192957	0.29902	Positive												HMDB0245704	Methyl l-phenylalaninate	C10H13NO2	0.231539	-2.11067	0.230695	0.636962	0.949509	Negative
HMDB0240506	Enterolactone 3''-sulfate	C18H18O7S	0.264596	-1.91814	0.234339	0.630156	1.22055	Negative		HMDB0072871	MG(21:0/0:0)	C24H48O4	0.95771	-0.06234	0.835987	0.0778006	0.283304	Positive												HMDB0240294	2-O-Methylascorbic acid	C7H10O6	0.64376	-0.635404	0.284429	0.546027	0.948063	Negative
HMDB0041144	8-Deoxy-11,13-dihydroxygrosheimin	C15H20O5	0.242553	-2.04363	0.166384	0.778887	1.2202	Negative		HMDB0032702	Zeranol	C18H26O5	0.9339	-0.0986607	0.776444	0.10989	0.277706	Positive												HMDB0039505	2-(Arabinosylamino)-3-(glucosylamino)propanenitrile	C14H25N3O9	0.596914	-0.744404	0.278688	0.554881	0.946672	Negative
HMDB0004704	9,10-DHOME	C18H34O4	0.159058	-2.65237	0.312807	0.504723	1.21968	Negative		HMDB0036791	Isokobusone	C14H22O2	0.908545	-0.13837	0.528188	0.277211	0.277173	Positive												HMDB0029610	Ascladiol	C7H8O4	0.424268	-1.23695	0.205903	0.686338	0.942522	Negative
HMDB0142405	Urolithin C 3-glucuronide	C19H16O11	0.493604	-1.01857	0.441615	0.354957	1.21941	Negative		HMDB0035180	4,6,8-Megastigmatriene	C13H20	0.904122	-0.145411	0.551828	0.258196	0.263164	Positive												HMDB0010404	LysoPC(22:6)	C30H50NO7P	0.490422	-1.0279	0.225792	0.646292	0.940283	Negative
HMDB0029534	Glyzarin	C18H14O4	0.176598	-2.50146	0.285003	0.545151	1.21848	Positive		HMDB0000848	Stearoylcarnitine	C25H49NO4	1.12373	0.168302	0.816625	0.0879771	0.257837	Positive												HMDB0002802	Cortisone	C21H28O5	0.172753	-2.53322	0.345144	0.461999	0.935461	Negative
HMDB0011686	p-Cresol glucuronide	C13H16O7	0.457145	-1.12928	0.391033	0.407786	1.2145	Negative		HMDB0002697	19-Norandrosterone	C18H28O2	0.998	-0.00288769	0.99146	0.00372489	0.247594	Positive												HMDB0001873	Isobutyric acid	C4H8O2	1.20099	0.264228	0.728555	0.137538	0.934534	Negative
HMDB0249582	Candoxatrilat	C20H33NO7	0.102888	-3.28086	0.306343	0.513792	1.21447	Negative		HMDB0061714	Docosadienoate (22:2n6)	C22H40O2	0.906261	-0.142001	0.495429	0.305019	0.24644	Positive												HMDB0013897	4-ene-Valproic acid	C8H14O2	0.476899	-1.06824	0.226846	0.644269	0.930511	Negative
HMDB0000687	Leucine	C6H13NO2	1.35296	0.436118	0.200847	0.697135	1.21233	Negative		HMDB0253881	DOPA n-Butyl Ester	C13H19NO4	1.11111	0.152004	0.692613	0.159509	0.244479	Positive												HMDB0000254	Succinic acid	C4H6O4	0.732234	-0.449622	0.272343	0.564884	0.925069	Negative
HMDB0255970	Oxazine	C4H5NO	0.822203	-0.282433	0.41763	0.379209	1.21109	Positive		HMDB0015077	Cycrimine	C19H29NO	0.982898	-0.0248869	0.912846	0.0396025	0.244149	Positive												HMDB0005049	10-Nitrolinoleic acid	C18H31NO4	0.684886	-0.546063	0.187769	0.726376	0.922972	Negative
HMDB0060046	15d PGD2	C20H30O4	0.319348	-1.6468	0.228401	0.641302	1.21087	Negative		HMDB0255213	N-OCTANOYLHOMOSERINE LACTONE	C12H21NO3	0.854699	-0.226511	0.64867	0.187976	0.241025	Positive												HMDB0013034	Palmitoylglycine	C18H35NO3	0.71183	-0.490395	0.146571	0.833952	0.921514	Negative
HMDB0000965	Hypotaurine	C2H7NO2S	0.474026	-1.07696	0.112178	0.950091	1.20978	Negative		HMDB0000114	Glycerylphosphorylethanolamine	C5H14NO6P	0.456957	-1.12987	0.366529	0.435891	0.234126	Positive												HMDB0000044	Ascorbic acid	C6H8O6	1.559	0.640623	0.440659	0.355898	0.920482	Negative
HMDB0041693	5-(3',5'-Dihydroxyphenyl)-gamma-valerolactone 3-O-glucuronide	C17H20O10	0.776036	-0.365804	0.787886	0.103536	1.20969	Negative		HMDB0242035	N-Lauroyl Leucine	C18H35NO3	0.864002	-0.210894	0.422912	0.37375	0.233983	Positive												HMDB0240213	Prostaglandin lactone-diol	C15H24O4	0.630833	-0.66467	0.197782	0.703814	0.918439	Negative
HMDB0030766	11-Hydroxy-12-methoxydihydrokawain	C15H18O5	0.265666	-1.91232	0.13259	0.877491	1.20792	Negative		HMDB0251324	Dihydroperillic acid	C10H16O2	0.886459	-0.173875	0.393663	0.404875	0.232784	Positive												HMDB0011635	p-Cresol sulfate	C7H8O4S	0.329762	-1.6005	0.20221	0.694196	0.918151	Negative
HMDB0253742	4-(4-Methylcyclohexyl)-4-oxobutanoic acid	C11H18O3	0.425857	-1.23156	0.133301	0.875165	1.20769	Negative		HMDB0041582	Sapidolide A	C14H18O5	0.942119	-0.0860186	0.79677	0.0986671	0.229078	Positive												HMDB0032797	Jasmonic acid	C12H18O3	0.313106	-1.67528	0.244474	0.611767	0.915366	Negative
HMDB0244345	5-[4-Hydroxy-2-[3-hydroxyoct-1-enyl]oxan-3-yl]pent-3-enoic acid	C18H30O5	0.04469	-4.4839	0.324836	0.488336	1.20706	Negative		HMDB0034297	Ricinoleic acid	C18H34O3	0.935171	-0.0966981	0.600617	0.221403	0.228642	Positive												HMDB0039047	9-Hydroxy-4-methoxypsoralen 9-glucoside	C18H18O10	0.522613	-0.936185	0.261327	0.582816	0.912929	Negative
HMDB0000660	Fructose	C6H12O6	1.37825	0.462836	0.189322	0.7228	1.20598	Negative		HMDB0033382	2-(4-Methylphenyl)propanal	C10H12O	1.08904	0.123059	0.806884	0.0931887	0.226359	Positive												HMDB0031342	Cyclohexanecarboxylic acid	C7H12O2	0.686582	-0.542497	0.192842	0.714799	0.911454	Negative
HMDB0000162	Proline	C5H9NO2	1.37714	0.461675	0.30421	0.516827	1.20471	Positive		HMDB0033515	Citreovirenone	C14H16O4	0.784545	-0.350072	0.59574	0.224943	0.226144	Positive												HMDB0000821	Phenylacetylglycine	C10H11NO3	0.340641	-1.55368	0.334799	0.475216	0.906611	Negative
HMDB0004708	9,12,13-TriHOME	C18H34O5	0.0569308	-4.13465	0.351274	0.454354	1.2023	Negative		HMDB0014339	Tramadol	C16H25NO2	1.01006	0.0144451	0.930239	0.0314055	0.221093	Positive												HMDB0011478	LysoPE(18:3)	C23H42NO7P	0.578162	-0.790455	0.277885	0.556135	0.906017	Negative
HMDB0013126	Butenylcarnitine	C11H19NO4	1.68005	0.748508	0.284253	0.546295	1.20047	Positive		HMDB0013751	2-Hydroxypyridine	C5H5NO	1.00881	0.0126516	0.986903	0.00572532	0.219334	Positive												HMDB0000123	Glycine	C2H5NO2	0.474425	-1.07575	0.347991	0.458432	0.902893	Negative
HMDB0251895	Eptifibatide	C35H49N11O9S2	0.434384	-1.20296	0.17042	0.76848	1.19944	Negative		HMDB0013813	13-Heptadecyn-1-ol	C17H32O	0.912427	-0.132219	0.481866	0.317074	0.215286	Positive												HMDB0000114	Glycerylphosphorylethanolamine	C5H14NO6P	0.538577	-0.892776	0.449372	0.347394	0.900792	Negative
HMDB0060660	6-Mercaptopurine ribonucleoside 5'-diphosphate	C10H14N4O10P2S	1.59403	0.672683	0.0820229	1.08606	1.19916	Negative		HMDB0240588	Myristoleoylcarnitine	C21H39NO4	0.37942	-1.39813	0.324675	0.488551	0.207715	Positive												HMDB0004186	3-Methyldioxyindole	C9H9NO2	0.706657	-0.500919	0.20468	0.688925	0.897724	Negative
HMDB0002149	3 Hydroxycoumarin	C9H6O3	0.19556	-2.35432	0.272931	0.563947	1.19706	Negative		HMDB0034244	Isoquinoline	C9H7N	0.958583	-0.0610247	0.851171	0.069983	0.207047	Positive												HMDB0040668	Blumenol C glucoside	C19H32O7	0.512493	-0.964394	0.602466	0.220067	0.89594	Negative
HMDB0000097	Choline	C5H14NO	0.751728	-0.411718	0.266038	0.575057	1.19663	Positive		HMDB0301805	3-Oxo-2-(2-entenyl)cyclopentaneoctanoic acid	C18H30O3	0.987123	-0.0186979	0.929992	0.0315208	0.205381	Positive												HMDB0011649	Glycerophosphoinositol	C9H19O11P	1.17712	0.235263	0.327526	0.484754	0.894436	Negative
HMDB0060014	Phenol glucuronide	C12H14O7	0.587577	-0.767151	0.509267	0.293055	1.19507	Negative		HMDB0011617	Adenosine 2'-phosphate	C10H14N5O7P	0.823604	-0.279978	0.585152	0.232731	0.202197	Positive												HMDB0002815	LysoPC(18:1)	C26H52NO7P	0.428852	-1.22145	0.272058	0.565339	0.89299	Negative
HMDB0000163	Maltose	C12H22O11	1.38116	0.465876	0.187011	0.728134	1.19196	Negative		HMDB0000761	Lithocholic acid	C24H40O3	0.91464	-0.128724	0.544319	0.264147	0.194326	Positive												HMDB0031128	10-Undecenal	C11H20O	0.445428	-1.16673	0.262625	0.580664	0.888506	Negative
HMDB0035140	Abscisic acid	C15H20O4	0.470342	-1.08822	0.161454	0.791952	1.19171	Negative		HMDB0000252	Sphingosine	C18H37NO2	0.922663	-0.116125	0.587411	0.231058	0.194077	Positive												HMDB0060071	Hyaluronan biosynthesis, precursor 1	C14H21NO11	1.77954	0.831502	0.280298	0.55238	0.888128	Negative
HMDB0031414	2,3-Dimethyl-2-cyclohexen-1-one	C8H12O	1.17333	0.230611	0.439947	0.356599	1.18989	Positive		HMDB0004610	Phytosphingosine	C18H39NO3	0.908485	-0.138466	0.512785	0.290065	0.186558	Positive												HMDB0030982	6-Ketomyristic acid	C14H26O3	0.440752	-1.18196	0.289742	0.537989	0.886949	Negative
HMDB0243577	2,4-Heptadienal	C7H10O	1.16735	0.223232	0.43708	0.359439	1.18939	Positive		HMDB0061705	6-Oxopiperidine-2-carboxylic acid	C6H9NO3	1.00985	0.0141457	0.987465	0.00547835	0.185352	Positive												HMDB0010357	Tetrahydroaldosterone-3-glucuronide	C27H40O11	0.283241	-1.8199	0.42126	0.37545	0.881227	Negative
HMDB0012225	Enol-phenylpyruvate	C9H8O3	0.0891586	-3.48748	0.239707	0.620319	1.1865	Negative		HMDB0001932	Metoprolol	C15H25NO3	0.853007	-0.229371	0.664363	0.177595	0.182325	Positive												HMDB0002366	Tiglylcarnitine	C12H21NO4	0.675426	-0.56613	0.20272	0.693103	0.878225	Negative
HMDB0302724	12-Oxophytodienoic acid	C18H28O3	1.13425	0.181739	0.438144	0.358383	1.18559	Positive		HMDB0253924	Tyrosine ethyl ester	C11H15NO3	0.880785	-0.183138	0.622669	0.205743	0.18226	Positive												HMDB0302281	9,10-Dihydroxystearic acid	C18H36O4	0.199946	-2.32232	0.28299	0.548229	0.869637	Negative
HMDB0240661	Indole-3-acetylglycine	C12H12N2O3	0.368433	-1.44053	0.408454	0.388857	1.18388	Negative		HMDB0000222	Palmitoylcarnitine	C23H45NO4	0.772581	-0.372241	0.695164	0.157913	0.17964	Positive												HMDB0000827	Stearic acid	C18H36O2	0.705013	-0.504278	0.244611	0.611523	0.863684	Negative
HMDB0252174	Fasoracetam	C10H16N2O2	0.330465	-1.59743	0.284961	0.545214	1.18157	Negative		HMDB0242181	Hexadecasphingosine	C16H33NO2	0.969017	-0.0454056	0.7668	0.115318	0.171253	Positive												HMDB0002261	2-Hydroxymyristic acid	C14H28O3	0.288455	-1.79358	0.343369	0.464239	0.861467	Negative
HMDB0012150	2-Keto-6-acetamidocaproate	C8H13NO4	1.65772	0.729198	0.287131	0.54192	1.17986	Positive		HMDB0062669	11-nitro-1-undecene	C11H21NO2	0.882724	-0.179965	0.673874	0.171421	0.163609	Positive												HMDB0031720	Xenognosin B	C16H12O5	0.624314	-0.679656	0.317141	0.498748	0.859913	Negative
HMDB0301804	12-oxo-PDA	C18H28O3	2.81808	1.49471	0.354712	0.450125	1.17965	Positive		HMDB0002117	Oleamide	C18H35NO	0.988005	-0.0174099	0.932739	0.0302398	0.163565	Positive												HMDB0061662	13-hydroxyoctadecanoic acid	C18H36O3	0.047743	-4.38857	0.371489	0.430055	0.856457	Negative
HMDB0000634	Citraconic acid	C5H6O4	1.47457	0.560298	0.0856624	1.06721	1.17931	Negative		HMDB0062335	N-Oleoyl GABA	C22H41NO3	0.914588	-0.128807	0.606325	0.217294	0.157578	Positive												HMDB0006940	9-HPODE	C18H32O4	0.347292	-1.52578	0.248088	0.605394	0.856276	Negative
HMDB0242124	Dibutyl sulfosuccinate	C12H22O7S	0.427019	-1.22763	0.138933	0.857194	1.1754	Negative		HMDB0244507	13-Docosenamide	C22H43NO	1.0261	0.0371754	0.868614	0.0611733	0.153589	Positive												HMDB0038057	Dehydrophytosphingosine	C18H37NO3	0.683753	-0.548453	0.192362	0.715882	0.855323	Negative
HMDB0244865	1-Benzazepine	C10H9N	0.315797	-1.66293	0.284914	0.545286	1.1742	Negative		HMDB0302269	Pentenylbenzene	C11H14	0.91818	-0.12315	0.640348	0.193584	0.145315	Positive												HMDB0034153	Ethyl tetradecanoate	C16H32O2	0.663626	-0.591557	0.246769	0.60771	0.85318	Negative
HMDB0304581	hydroxymedioresinol	C15H18O8	0.515275	-0.956585	0.0844825	1.07323	1.17408	Negative		HMDB0006528	Docosapentaenoic acid (22n-3)	C22H34O2	0.979543	-0.0298197	0.851129	0.0700045	0.144141	Positive												HMDB0032551	Valeraldehyde propyleneglycol acetal	C8H16O2	0.551617	-0.858261	0.22366	0.650411	0.85271	Negative
HMDB0251143	Succinyldisalicylic acid	C18H14O8	0.188586	-2.40671	0.305593	0.514857	1.17306	Negative		HMDB0302990	Hexadeca-7,10,13-trienoic acid	C16H26O2	0.942926	-0.0847832	0.698167	0.156041	0.134165	Positive												HMDB0000623	Dodecanedioic acid	C12H22O4	0.144524	-2.79062	0.262109	0.581518	0.850214	Negative
HMDB0060017	Pyrogallol-2-O-glucuronide	C12H14O9	0.31334	-1.6742	0.389693	0.409277	1.17118	Negative		HMDB0037012	2-Hydroxy-p-mentha-1,8-dien-6-one	C10H14O2	0.980103	-0.0289952	0.886629	0.0522578	0.128833	Positive												HMDB0035291	Isoplumbagin	C11H8O3	0.103437	-3.27318	0.201546	0.695626	0.846581	Negative
HMDB0005079	15-Deoxy-d-12,14-PGJ2	C20H28O3	1.06973	0.0972405	0.648244	0.188261	1.17071	Positive		HMDB0002096	3-Indolebutyric acid	C12H13NO2	0.967569	-0.0475634	0.902901	0.0443601	0.126501	Positive												HMDB0011526	LysoPE(22:6)	C27H44NO7P	0.60973	-0.713757	0.229115	0.639946	0.844541	Negative
HMDB0002641	2-Hydroxycinnamic acid	C9H8O3	3.01826	1.59372	0.212256	0.673141	1.16952	Negative		HMDB0303271	Polyglycerol esters of fatty acids	C24H48O6	0.900785	-0.150745	0.527838	0.277499	0.12035	Positive												HMDB0029739	Indole-3-acetamide	C10H10N2O	1.93264	0.950572	0.205963	0.68621	0.838872	Negative
HMDB0241174	Undec-2-enedioylcarnitine	C18H31NO6	0.183851	-2.44339	0.2389	0.621783	1.16945	Negative		HMDB0030916	2-Hydroxyacorenone	C15H24O2	0.886954	-0.173068	0.699775	0.155042	0.110273	Positive												HMDB0001429	Phosphate	H3O4P	0.718023	-0.477898	0.26508	0.576623	0.837368	Negative
HMDB0001425	Estrone sulfate	C18H22O5S	0.114914	-3.12138	0.182996	0.737558	1.16858	Negative		HMDB0072839	MG(19:0/0:0)	C22H44O4	0.964124	-0.0527098	0.829353	0.0812607	0.102687	Positive												HMDB0001858	p-Cresol	C7H8O	0.568682	-0.814307	0.317705	0.497976	0.835466	Negative
HMDB0036690	3-Epinobilin	C20H26O5	0.062589	-3.99795	0.303346	0.518062	1.16623	Negative		HMDB0002725	Nandrolone	C18H26O2	0.937081	-0.0937542	0.81458	0.0890663	0.0967062	Positive												HMDB0000526	5alpha-Tetrahydrocortisol	C21H34O5	0.503314	-0.990468	0.326163	0.486566	0.833026	Negative
HMDB0001448	Sulfate	H2O4S	0.342125	-1.54741	0.207551	0.682875	1.16607	Negative		HMDB0032531	2-6-Dodecadienal	C12H20O	0.960373	-0.0583332	0.91549	0.0383462	0.0958592	Positive												HMDB0062283	11-Hydroxy-D4-neuroprostane	C22H32O5	0.513979	-0.96022	0.352571	0.452753	0.831476	Negative
HMDB0004705	12,13-DHOME	C18H34O4	0.141111	-2.8251	0.288622	0.539671	1.16523	Negative		HMDB0250671	Cyclopentylamine	C5H11N	0.976788	-0.033882	0.924751	0.0339752	0.0956161	Positive												HMDB0011505	LysoPE(18:1)	C23H46NO7P	0.59209	-0.75611	0.278291	0.555501	0.826766	Negative
HMDB0036318	9,13-Dihydroxy-4-megastigmen-3-one 9-glucoside	C19H32O8	0.410646	-1.28403	0.32667	0.48589	1.16379	Negative		HMDB0006709	Ubiquinone-2	C19H26O4	1.01688	0.0241483	0.973151	0.0118198	0.0955513	Positive												HMDB0062364	6-Hydroxy-3-oxotetradecenoic acid	C14H24O4	0.270763	-1.8849	0.348629	0.457637	0.825506	Negative
HMDB0002649	Erythrose	C4H8O4	0.329032	-1.6037	0.0742943	1.12904	1.16355	Negative		HMDB0000289	Uric acid	C5H4N4O3	1.09376	0.1293	0.813559	0.0896111	0.0932668	Positive												HMDB0010221	9,10-DiHODE	C18H32O4	0.205466	-2.28303	0.292602	0.533722	0.82358	Negative
HMDB0030148	Prehumulinic acid	C16H24O4	0.278731	-1.84306	0.154671	0.81059	1.16259	Negative		HMDB0006547	Stearidonic acid	C18H28O2	0.92903	-0.106202	0.69552	0.15769	0.0840465	Positive												HMDB0011517	LysoPE(20:4)	C25H44NO7P	0.731165	-0.451731	0.278268	0.555536	0.815073	Negative
HMDB0035919	Corchorifatty acid F	C18H32O5	0.0291227	-5.10171	0.358165	0.445917	1.16076	Negative		HMDB0242030	N-Lauroyl Cysteine	C15H29NO3S	0.964863	-0.0516042	0.760817	0.11872	0.0826786	Positive												HMDB0028928	Leucyl-Glutamate	C11H20N2O5	0.527938	-0.92156	0.174838	0.757363	0.801145	Negative
HMDB0001895	Salicylic acid	C7H6O3	2.9818	1.57618	0.281182	0.551012	1.15825	Negative		HMDB0040449	2-thoxymethyl)phenol	C9H12O2	0.992319	-0.011124	0.961008	0.0172731	0.0788995	Positive												HMDB0033183	2-Benzofurancarboxaldehyde	C9H6O2	0.725645	-0.462664	0.210069	0.677638	0.798595	Negative
HMDB0000212	N-Acetylgalactosamine	C8H15NO6	0.315319	-1.66512	0.0795918	1.09913	1.15739	Negative		HMDB0011571	MG(18:4/0:0)	C21H34O4	0.345748	-1.53221	0.419833	0.376923	0.0786553	Positive												HMDB0242440	Deoxycholylglutamine	C29H48N2O6	0.614868	-0.701652	0.219999	0.657579	0.794148	Negative
HMDB0000190	Lactic acid	C3H6O3	0.53497	-0.902469	0.148805	0.827383	1.15734	Negative		HMDB0014410	Crotamiton	C13H17NO	0.979193	-0.030335	0.873519	0.0587278	0.0772259	Positive												HMDB0011676	Xylono-1,5-lactone	C5H8O5	1.12422	0.168925	0.408125	0.389206	0.792747	Negative
HMDB0036766	Furanogermenone	C15H20O2	0.167202	-2.58033	0.213919	0.669751	1.15082	Negative		HMDB0257819	2,8-Dimethyl-5-propan-2-ylcyclodecan-1-one	C15H28O	0.97893	-0.0307228	0.898265	0.0465956	0.07099	Positive												HMDB0001139	Prostaglandin F2a	C20H34O5	0.425305	-1.23343	0.498846	0.302034	0.790131	Negative
HMDB0037830	xi-7-Hydroxyhexadecanedioic acid	C16H30O5	0.159992	-2.64393	0.228751	0.640637	1.14901	Negative		HMDB0029171	3-Hydroxyadipic acid 3,6-lactone	C6H8O4	1.09744	0.134146	0.661939	0.179182	0.0624202	Positive												HMDB0000328	12-Ketodeoxycholic acid	C24H38O4	0.02973	-5.07194	0.339048	0.469739	0.783067	Negative
HMDB0061139	Doxepin N-oxide glucuronide	C25H30NO8+	0.608022	-0.717806	0.169039	0.772012	1.14781	Positive		HMDB0037519	2-(5,8-Tetradecadienyl)cyclobutanone	C18H30O	1.1269	0.172355	0.699126	0.155444	0.0619709	Positive												HMDB0038523	Methyl 2-(10-heptadecenyl)-6-hydroxybenzoate	C25H40O3	0.580425	-0.78482	0.448408	0.348326	0.782247	Negative
HMDB0260446	MG(20:3O/0:0)	C23H38O5	0.852255	-0.230642	0.155012	0.809636	1.14409	Positive		HMDB0000220	Palmitic acid	C16H32O2	0.949185	-0.0752394	0.739466	0.131082	0.0570516	Positive												HMDB0002710	Prostaglandin J2	C20H30O4	0.0345063	-4.857	0.360315	0.443318	0.769524	Negative
HMDB0037485	Stercurensin	C17H16O4	0.103793	-3.26822	0.258479	0.587574	1.14138	Negative		HMDB0031444	N-Dodecane	C12H26	0.943891	-0.0833081	0.752898	0.123264	0.053889	Positive												HMDB0011516	LysoPE(20:3)	C25H46NO7P	0.769891	-0.377275	0.320231	0.494536	0.760428	Negative
HMDB0030994	5-Heptyltetrahydro-2-oxo-3-furancarboxylic acid	C12H20O4	0.452743	-1.14324	0.212418	0.672808	1.13964	Negative		HMDB0012329	4-Oxoretinol	C20H28O2	0.92	-0.120295	0.558124	0.253269	0.0538437	Positive												HMDB0242353	1-Amino-2-sulfanylethanesulfinic acid	C2H7NO2S2	0.616101	-0.698762	0.306968	0.512907	0.759377	Negative
HMDB0000151	Estradiol	C18H24O2	0.499127	-1.00252	0.129949	0.886227	1.13945	Negative		HMDB0039884	2-Cyclotetradecen-1-one	C14H24O	0.941135	-0.0875261	0.684944	0.164345	0.0489303	Positive												HMDB0010382	LysoPC(16:0)	C24H50NO7P	0.576137	-0.795515	0.302646	0.519064	0.75825	Negative
HMDB0060518	4-Carboxymethylenebut-2-en-4-olide	C6H4O4	0.326311	-1.61568	0.192614	0.715312	1.13684	Negative		HMDB0006556	4-Hydroxyglutamate semialdehyde	C5H9NO4	1.07871	0.109311	0.558404	0.253052	0.0422496	Positive												HMDB0000958	Aconitic acid	C6H6O6	1.12281	0.167111	0.42967	0.366865	0.750431	Negative
HMDB0000943	Threonic acid	C4H8O5	0.53031	-0.915093	0.167352	0.776368	1.13535	Negative		HMDB0000148	Glutamic acid	C5H9NO4	1.07871	0.109311	0.558404	0.253052	0.0422496	Positive												HMDB0060039	Dihomo-alpha-linolenic acid	C20H34O2	0.127478	-2.97168	0.308782	0.510348	0.749459	Negative
HMDB0012643	20-Trihydroxy-leukotriene-B4	C20H32O7	0.19947	-2.32576	0.277672	0.556468	1.12929	Negative		HMDB0002823	Docosatrienoic acid	C22H38O2	0.940735	-0.0881397	0.755648	0.12168	0.0385141	Positive												HMDB0030864	Trifolin	C21H20O11	0.552531	-0.855873	0.659097	0.181051	0.748598	Negative
HMDB0000833	N-Glycolylneuraminic acid	C11H19NO10	0.560915	-0.834145	0.564829	0.248083	1.1281	Negative		HMDB0005066	Tetradecanoylcarnitine	C21H41NO4	0.442442	-1.17644	0.46328	0.334157	0.0258069	Positive												HMDB0041622	N-Acetylgalactosaminyl lactose	C20H35NO16	1.53184	0.615266	0.255919	0.591897	0.741595	Negative
HMDB0037115	2-Hydroxy-4-(methylthio)butanoic acid	C5H10O3S	0.43364	-1.20543	0.218952	0.659651	1.12782	Negative		HMDB0000706	Aspartylphenylalanine	C13H16N2O5	1.36467	0.448547	0.603074	0.21963	0.023563	Positive												HMDB0036802	Austroinulin	C20H34O3	0.0319774	-4.9668	0.374588	0.426446	0.741496	Negative
HMDB0000207	Oleic acid	C18H34O2	0.258007	-1.95452	0.319816	0.4951	1.12599	Negative		HMDB0002007	Tetracosahexaenoic acid	C24H36O2	1.10183	0.139906	0.882092	0.054486	0.0229386	Positive												HMDB0010386	LysoPC(18:2)	C26H50NO7P	0.527213	-0.923541	0.320584	0.494058	0.741436	Negative
HMDB0242022	N-Docosahexaenoyl Threonine	C26H39NO4	0.308901	-1.69478	0.291436	0.535457	1.12304	Positive		HMDB0031184	N-Isobutyl-2,4,8,10,12-tetradecapentaenamide	C18H27NO	0.966085	-0.0497773	0.816566	0.0880088	0.0217605	Positive												HMDB0000832	Capryloylglycine	C10H19NO3	0.652915	-0.615034	0.266072	0.575	0.740001	Negative
HMDB0000409	5-Hydroxyhexanoic acid	C6H12O3	0.637454	-0.649606	0.131572	0.880837	1.12212	Negative		HMDB0000651	Decanoylcarnitine	C17H33NO4	0.857412	-0.22194	0.810908	0.0910283	0.00372978	Positive												HMDB0000708	Glycoursodeoxycholic acid	C26H43NO5	0.781892	-0.354959	0.770533	0.113209	0.739207	Negative
HMDB0243986	1-Pentanesulfonic acid	C5H12O3S	0.162823	-2.61862	0.255382	0.59281	1.1196	Negative																						HMDB0240687	8-Amino-7-oxononanoic acid	C9H17NO3	0.711328	-0.491413	0.260744	0.583786	0.737327	Negative
HMDB0247995	Androstane-3,17-diol 17-sulfate	C19H32O5S	0.154277	-2.69641	0.294109	0.531492	1.11754	Negative																						HMDB0041722	Dihydrodaidzein 7-O-glucuronide	C21H20O10	0.531711	-0.911285	0.650554	0.186717	0.735326	Negative
HMDB0059614	Riboflavin cyclic-4',5'-phosphate	C17H19N4O8P	0.377539	-1.4053	0.128013	0.892746	1.11602	Negative																						HMDB0246822	5-Methoxyindole	C9H9NO	0.240801	-2.05409	0.271007	0.567019	0.734965	Negative
HMDB0000433	1,3,7,12-Tetrahydroxycholan-24-oic acid	C24H40O6	0.0881784	-3.50343	0.138954	0.857128	1.11428	Negative																						HMDB0000617	2-Furoic acid	C5H4O3	1.1236	0.168133	0.45649	0.340569	0.725496	Negative
HMDB0241206	Undecanedioylcarnitine	C18H33NO6	0.218929	-2.19147	0.261147	0.583116	1.11411	Negative																						HMDB0002670	Naringenin	C15H12O5	0.145994	-2.77602	0.361051	0.442432	0.721712	Negative
HMDB0303903	2-dodecen-1-ol	C12H24O	1.28799	0.365118	0.368349	0.433741	1.11371	Positive																						HMDB0037798	10,16-Dihydroxyhexadecanoic acid	C16H32O4	0.159607	-2.6474	0.349736	0.45626	0.719056	Negative
HMDB0002815	LysoPC(18:1)	C26H52NO7P	0.716827	-0.480304	0.518648	0.285128	1.11234	Positive																						HMDB0036047	3alpha-Hydroxyoreadone	C14H20O4	0.135035	-2.88859	0.301586	0.520589	0.716893	Negative
HMDB0002013	Butyrylcarnitine	C11H21NO4	0.668152	-0.581752	0.111647	0.952153	1.11181	Negative																						HMDB0000073	Dopamine	C8H11NO2	1.13551	0.183343	0.500363	0.300715	0.716571	Negative
HMDB0030808	Pinocembrin	C15H12O4	0.114779	-3.12307	0.271411	0.566372	1.11169	Negative																						HMDB0000499	5-Tetradecenoic acid	C14H26O2	0.405806	-1.30114	0.196855	0.705854	0.715661	Negative
HMDB0030417	Lycoperdic acid	C8H11NO6	0.248613	-2.00803	0.213713	0.670169	1.10893	Negative																						HMDB0001976	Docosapentaenoic acid (22n-6)	C22H34O2	0.257856	-1.95536	0.327583	0.484679	0.711735	Negative
HMDB0000161	Alanine	C3H7NO2	0.635639	-0.653722	0.156135	0.8065	1.10287	Negative																						HMDB0242188	Octadeca-2,4-dienedioic acid	C18H30O4	0.0200444	-5.64066	0.368897	0.433095	0.709205	Negative
HMDB0040358	Bitalin A	C13H14O3	0.107578	-3.21655	0.296426	0.528083	1.10218	Negative																						HMDB0010724	3-Oxodecanoic acid	C10H18O3	0.685545	-0.544677	0.254527	0.594265	0.703716	Negative
HMDB0004484	Etiocholanolone glucuronide	C25H38O8	0.422133	-1.24423	0.214523	0.668527	1.10128	Negative																						HMDB0011503	LysoPE(16:0)	C21H44NO7P	0.56784	-0.816443	0.275821	0.559373	0.70056	Negative
HMDB0034295	Floionolic acid	C18H36O5	0.12697	-2.97744	0.290212	0.537284	1.09991	Negative																						HMDB0240458	4-Methylcatechol 1-glucuronide	C13H16O8	1.16639	0.222048	0.854269	0.0684053	0.696789	Negative
HMDB0029604	Lubiminol	C15H26O3	0.0899452	-3.47481	0.329084	0.482693	1.09912	Negative																						HMDB0060244	Phosphodimethylethanolamine	C4H12NO4P	1.24356	0.314482	0.387506	0.411721	0.695247	Negative
HMDB0000872	Tetradecanedioic acid	C14H26O4	0.411573	-1.28078	0.185992	0.730505	1.09534	Negative																						HMDB0038333	2-Hydroxyphenylacetic acid O-bglucoside	C14H18O8	11.6075	3.53699	0.352485	0.45286	0.69399	Negative
HMDB0032959	1-Octen-3-yl glucoside	C14H26O6	0.312404	-1.67852	0.196202	0.707297	1.09059	Negative																						HMDB0000228	Phenol	C6H6O	1.07804	0.10841	0.687749	0.16257	0.691729	Negative
HMDB0011174	Isoleucylproline	C11H20N2O3	0.476296	-1.07007	0.214896	0.667772	1.09049	Negative																						HMDB0062334	N-Linoleoyl GABA	C22H39NO3	0.766102	-0.384391	0.238566	0.622392	0.688985	Negative
HMDB0011756	N-Acetylleucine	C8H15NO3	0.47605	-1.07082	0.262095	0.58154	1.08989	Negative																						HMDB0302803	Halleridone	C8H10O3	0.753258	-0.408784	0.405177	0.392355	0.685866	Negative
HMDB0243890	1-O-Hexadecyl-sn-glycero-3-phosphocholine	C24H52NO6P	0.388472	-1.36412	0.226455	0.645018	1.08604	Negative																						HMDB0000139	Glyceric acid	C3H6O4	1.10429	0.143114	0.498351	0.302465	0.68554	Negative
HMDB0000138	Glycocholic acid	C26H43NO6	0.220491	-2.18121	0.232389	0.633784	1.08454	Negative																						HMDB0302218	(1-Propenyl)-cysteine disulfide	C6H11NO2S2	0.393508	-1.34553	0.246059	0.60896	0.684216	Negative
HMDB0003335	IDP	C10H14N4O11P2	1.54281	0.62556	0.139179	0.856425	1.07847	Negative																						HMDB0037416	Isoswertisin 4'-glucoside	C28H32O15	0.689953	-0.53543	0.735467	0.133437	0.672748	Negative
HMDB0003213	Raffinose	C18H32O16	1.43153	0.517556	0.265335	0.576206	1.07766	Positive																						HMDB0001043	Arachidonic acid	C20H32O2	0.169778	-2.55827	0.342895	0.464839	0.668295	Negative
HMDB0000112	gamma-Aminobutyric acid	C4H9NO2	0.629357	-0.668049	0.21074	0.676253	1.07748	Negative																						HMDB0094710	3-[3-ulfooxy)phenyl]propanoic acid	C9H10O6S	1.02293	0.0327088	0.952921	0.0209432	0.668236	Negative
HMDB0039607	Sorgolactone	C18H20O5	0.171465	-2.54401	0.141534	0.84914	1.07675	Negative																						HMDB0003355	5-Aminopentanoic acid	C5H11NO2	1.2241	0.291722	0.397299	0.400882	0.665143	Negative
HMDB0036640	Furanofukinin	C16H24O2	1.05796	0.081289	0.884207	0.053446	1.0765	Negative																						HMDB0062335	N-Oleoyl GABA	C22H41NO3	0.743933	-0.426755	0.236297	0.626542	0.663901	Negative
HMDB0000748	3-Phenyllactic acid	C9H10O3	0.361422	-1.46824	0.234182	0.630446	1.07634	Negative																						HMDB0011564	MG(16:0/0:0)	C19H38O4	0.741676	-0.431139	0.248286	0.605047	0.661687	Negative
HMDB0302137	Angelical	C11H8O4	0.336001	-1.57346	0.234366	0.630105	1.07556	Negative																						HMDB0033601	Dihydrojasmonic acid	C12H20O3	0.727059	-0.459856	0.291297	0.535664	0.659889	Negative
HMDB0245898	3-Hydroxycyclobut-2-en-1-one	C4H4O2	0.369281	-1.43721	0.20291	0.692697	1.07275	Positive																						HMDB0011523	LysoPE(22:4)	C27H48NO7P	0.760219	-0.395513	0.358693	0.445277	0.659344	Negative
HMDB0014520	Trihexyphenidyl	C20H31NO	1.09197	0.126936	0.510593	0.291925	1.07173	Positive																						HMDB0000626	Deoxycholic acid	C24H40O4	0.0598334	-4.0629	0.33893	0.46989	0.658017	Negative
HMDB0301821	2-Hydroxycampholonic acid	C10H16O4	0.65082	-0.619669	0.159801	0.796421	1.07106	Negative																						HMDB0002183	Docosahexaenoic acid	C22H32O2	0.128452	-2.9607	0.363049	0.440034	0.648731	Negative
HMDB0011718	4-Hydroxybenzaldehyde	C7H6O2	0.645426	-0.631676	0.154841	0.810115	1.06668	Negative																						HMDB0302024	Apo-14'-zeaxanthinal	C22H30O2	0.193288	-2.37118	0.332815	0.477797	0.645451	Negative
HMDB0000738	Indole	C8H7N	1.25666	0.329597	0.510762	0.291782	1.06521	Positive																						HMDB0251322	Dihydroouabain	C29H46O12	0.860639	-0.216521	0.83129	0.0802474	0.644314	Negative
HMDB0244231	1,5-Naphthalenediamine	C10H10N2	1.28949	0.366796	0.35401	0.450984	1.06461	Positive																						HMDB0250895	Dda-tetracycline	C20H19NO8	0.616289	-0.698322	0.293436	0.532487	0.627737	Negative
HMDB0005076	13,14-Dihydro PGF-1a	C20H38O5	0.406387	-1.29907	0.146444	0.834329	1.05968	Negative																						HMDB0244560	Desmethylmisonidazole	C6H9N3O4	1.07779	0.10808	0.826102	0.0829662	0.618348	Negative
HMDB0059997	Dihyroxy-1H-indole glucuronide I	C14H15NO8	1.442	0.528069	0.737133	0.132454	1.05893	Negative																						HMDB0041807	3-Phenoxybenzoic acid	C13H10O3	0.622406	-0.684073	0.310368	0.508123	0.615781	Negative
HMDB0000671	Indolelactic acid	C11H11NO3	0.320593	-1.64119	0.297722	0.526189	1.05614	Negative																						HMDB0251802	Endothion	C9H13O6PS	0.814911	-0.295285	0.356195	0.448313	0.606231	Negative
HMDB0037734	Isobutyl 2-furanpropionate	C11H16O3	0.673041	-0.571235	0.163799	0.785689	1.05519	Negative																						HMDB0032451	4-Octen-3-one	C8H14O	0.724532	-0.464878	0.299031	0.524283	0.604653	Negative
HMDB0028830	Glutamyltryptophan	C16H19N3O5	0.468734	-1.09316	0.288419	0.539977	1.05356	Negative																						HMDB0001220	Prostaglandin E2	C20H32O5	0.174883	-2.51554	0.387856	0.411329	0.594329	Negative
HMDB0241926	N-Palmitoyl Histidine	C22H39N3O3	0.358772	-1.47886	0.219692	0.658187	1.05024	Negative																						HMDB0243928	1-Methyl-3,4-dihydroisoquinoline	C10H11N	1.30675	0.385984	0.634132	0.197821	0.591787	Negative
HMDB0013125	Hydroxypropionylcarnitine	C10H19NO5	1.99307	0.994995	0.181479	0.741173	1.04378	Positive																						HMDB0011130	LysoPE(18:0)	C23H48NO7P	0.598078	-0.741593	0.425181	0.371426	0.590559	Negative
HMDB0256407	Phenol A	C11H16O3	0.173767	-2.52478	0.283616	0.54727	1.04291	Negative																						HMDB0000929	Tryptophan	C11H12N2O2	1.13996	0.188979	0.590773	0.22858	0.587053	Negative
HMDB0002466	3-Hydroxybenzoic acid	C7H6O3	0.538457	-0.893098	0.21577	0.66601	1.04123	Negative																						HMDB0059767	Tetrahydro-2,5-furan-diacetic acid	C8H12O5	0.532718	-0.908556	0.325038	0.488066	0.586358	Negative
HMDB0248559	Arachidoyl Ethanolamide	C22H45NO2	1.17234	0.229388	0.436037	0.360476	1.04023	Positive																						HMDB0040224	4-Acetyl-3-methylpyridine	C8H9NO	0.741509	-0.431463	0.43998	0.356568	0.581474	Negative
HMDB0010363	5-Hydroxy-6-methoxyindole glucuronide	C15H17NO8	0.997565	-0.00351771	0.997919	0.000904876	1.03922	Positive																						HMDB0000682	Indoxyl sulfate	C8H7NO4S	0.667457	-0.583253	0.578523	0.237679	0.572002	Negative
HMDB0000594	gamma-Glutamylphenylalanine	C14H18N2O5	0.584799	-0.773987	0.0976087	1.01051	1.03852	Negative																						HMDB0002428	Terephthalic acid	C8H6O4	0.228469	-2.12993	0.348245	0.458116	0.55736	Negative
HMDB0302153	Tambulin	C18H16O7	0.468247	-1.09466	0.179505	0.745924	1.03686	Negative																						HMDB0303359	Coclaurine	C17H19NO3	0.510915	-0.968844	0.422556	0.374116	0.553848	Negative
HMDB0060055	Tetranor 12-HETE	C16H26O3	0.0681359	-3.87544	0.315439	0.501084	1.03416	Negative																						HMDB0000912	Succinyladenosine	C14H17N5O8	0.898344	-0.154659	0.615733	0.210607	0.547857	Negative
HMDB0035814	Lactucin	C15H16O5	2.41283	1.27072	0.209619	0.67857	1.03414	Negative																						HMDB0304634	16-B1-phytoprostane	C18H28O4	0.695819	-0.523217	0.440815	0.355744	0.547419	Negative
HMDB0241278	Dodeca-6,8,10-trienoylcarnitine	C19H31NO4	0.179558	-2.47748	0.247358	0.606674	1.03333	Negative																						HMDB0304258	ADP ribose 1'',2''-cyclic phosphate	C15H19N5O16P3-3	1.01903	0.027202	0.963802	0.0160124	0.546283	Negative
HMDB0011510	LysoPE(18:4)	C23H40NO7P	0.443745	-1.1722	0.214763	0.66804	1.03309	Negative																						HMDB0000068	Epinephrine	C9H13NO3	1.02928	0.0416339	0.926621	0.0330979	0.543028	Negative
HMDB0040706	7-Epi-12-hydroxyjasmonic acid glucoside	C18H28O9	0.593652	-0.752311	0.506656	0.295287	1.03174	Negative																						HMDB0013267	N-Decanoylglycine	C12H23NO3	0.762185	-0.391787	0.322291	0.491752	0.528084	Negative
HMDB0032472	Polyethylene, oxidized	C12H20O5	0.186204	-2.42504	0.237143	0.62499	1.03126	Negative																						HMDB0252828	Glycylprolylarginine	C13H24N6O4	0.0334896	-4.90014	0.37848	0.421957	0.52422	Negative
HMDB0041889	Etamiphylline	C13H21N5O2	0.593783	-0.751993	0.244117	0.612403	1.02962	Negative																						HMDB0005998	20-Hydroxyeicosatetraenoic acid	C20H32O3	0.54751	-0.869043	0.398878	0.39916	0.512653	Negative
HMDB0000394	3-Hydroxytetradecanedioic acid	C14H26O5	0.25756	-1.95702	0.156273	0.806116	1.02848	Negative																						HMDB0247276	7-O-Galloyl-sedoheptulose	C14H18O11	1.33212	0.413719	0.641617	0.192724	0.491234	Negative
HMDB0030992	5-Butyltetrahydro-2-oxo-3-furancarboxylic acid	C9H14O4	0.447593	-1.15974	0.197893	0.703569	1.02626	Negative																						HMDB0010720	But-2-enoic acid	C4H6O2	1.05323	0.0748245	0.716376	0.144859	0.489172	Negative
HMDB0010736	3-Oxooctadecanoic acid	C18H34O3	0.610294	-0.712423	0.241846	0.616462	1.01912	Negative																						HMDB0000701	Hexanoylglycine	C8H15NO3	0.635948	-0.65302	0.347732	0.458755	0.487741	Negative
HMDB0030672	Obtustyrene	C16H16O2	0.105884	-3.23945	0.284591	0.545779	1.01852	Negative																						HMDB0002340	2-Methylbenzoic acid	C8H8O2	1.03156	0.0448273	0.922611	0.0349815	0.468473	Negative
HMDB0034152	1-Nonen-3-ol	C9H18O	0.450857	-1.14926	0.225708	0.646453	1.01742	Negative																						HMDB0000134	Fumaric acid	C4H4O4	0.88716	-0.172734	0.691041	0.160496	0.462252	Negative
HMDB0035647	3,14-Dihydroxy-11,13-dihydrocostunolide	C15H22O4	0.473518	-1.07851	0.253205	0.596527	1.01587	Negative																						HMDB0304734	Sitostanol-beta	C12H14N2O7	0.412888	-1.27618	0.24695	0.60739	0.460586	Negative
HMDB0000195	Inosine	C10H12N4O5	1.46577	0.551655	0.338824	0.470026	1.01036	Negative																						HMDB0000048	Melibiose	C12H22O11	0.793533	-0.333638	0.572814	0.241986	0.454621	Negative
HMDB0033262	Solanolone	C15H18O5	1.11217	0.153382	0.506701	0.295248	1.00899	Positive																						HMDB0000814	N-Acetylglucosamine 6-sulfate	C8H15NO9S	0.860641	-0.216516	0.516304	0.287094	0.452652	Negative
HMDB0244436	10-Acetyl-3,7-dihydroxyphenoxazine	C14H11NO4	2.26607	1.18019	0.307087	0.512739	1.00655	Negative																						HMDB0033373	2-Ethyl-1-hexanol sulfate	C8H18O4S	0.531181	-0.912723	0.626586	0.203019	0.445091	Negative
HMDB0028684	Alanylcysteine	C6H12N2O3S	0.58223	-0.780338	0.160671	0.794063	1.00158	Negative																						HMDB0000353	3b,15b,17a-Trihydroxy-pregnenone	C21H32O4	0.63075	-0.664859	0.312297	0.505432	0.438806	Negative
HMDB0007005	CPA(18:1)	C21H39O6P	0.819941	-0.286407	0.33899	0.469813	0.999032	Positive																						HMDB0252869	2-[(Tetrahydrofurfuryl)oxy]ethanol	C7H14O3	0.789904	-0.340251	0.439875	0.356671	0.41925	Negative
HMDB0244161	1,3-Cyclohexanedione	C6H8O2	0.656583	-0.60695	0.213283	0.671043	0.997287	Negative																						HMDB0254265	lysine phosphoester	C6H15N2O5P	1.09977	0.137206	0.734223	0.134172	0.414023	Negative
HMDB0028742	Asparaginyl-Tryptophan	C15H18N4O4	1.60414	0.681802	0.231995	0.634521	0.995951	Negative																						HMDB0256000	Oxonol	C8H8O2	1.20164	0.265009	0.592655	0.227198	0.381189	Negative
HMDB0000202	Methylmalonic acid	C4H6O4	0.732266	-0.44956	0.246752	0.607739	0.989098	Negative																						HMDB0002504	3-Sulfodeoxycholic acid	C23H38O7S	0.669907	-0.577967	0.34719	0.459433	0.37639	Negative
HMDB0041731	Equol 4'-O-glucuronide	C21H22O9	0.946095	-0.0799434	0.957149	0.0190203	0.983867	Negative																						HMDB0037023	2-Hydroxy-2,6,6-trimethylcyclohexanone	C9H16O2	0.954341	-0.0674228	0.877566	0.0567202	0.368685	Negative
HMDB0002338	Biochanin A	C16H12O5	0.654249	-0.612089	0.641	0.193142	0.983634	Negative																						HMDB0246328	4-Acetamidobenzoic acid	C9H9NO3	0.844329	-0.244122	0.753871	0.122703	0.358514	Negative
HMDB0029387	3-Aminodihydro-2(3H)-furanone	C4H7NO2	1.18057	0.23948	0.222444	0.65278	0.981924	Positive																						HMDB0000709	Cysteinylglycine disulfide	C8H15N3O5S2	1.14929	0.200745	0.766099	0.115715	0.341405	Negative
HMDB0006344	Phenylacetylglutamine	C13H16N2O4	0.0942834	-3.40685	0.322307	0.49173	0.980515	Positive																						HMDB0304246	8'-hydroxyabscisate	C15H19O5-	1.27167	0.346726	0.771933	0.112421	0.334283	Negative
HMDB0005015	Gabapentin	C9H17NO2	0.683087	-0.549859	0.167183	0.776807	0.980054	Negative																						HMDB0303913	4-hydroxy-3-methoxybenzoic acid ethyl ester	C10H12O4	0.890823	-0.16679	0.857896	0.0665653	0.300287	Negative
HMDB0000905	Deoxyadenosine monophosphate	C10H14N5O6P	0.771009	-0.375181	0.747406	0.126443	0.977373	Negative																						HMDB0256208	Peldesine	C12H11N5O	1.04544	0.0641099	0.912978	0.0395395	0.296068	Negative
HMDB0060002	Indole-3-carboxilic acid-O-sulphate	C9H7NO5S	0.324876	-1.62204	0.210817	0.676094	0.976979	Negative																						HMDB0247339	3-(Cyclohexylamino)-2-hydroxy-1-propanesulfonic acid	C9H19NO4S	0.868965	-0.202631	0.652201	0.185619	0.263516	Negative
HMDB0038057	Dehydrophytosphingosine	C18H37NO3	0.863619	-0.211533	0.21602	0.665506	0.975624	Positive																						HMDB0002059	12-Hydroxydodecanoic acid	C12H24O3	1.55395	0.635938	0.55474	0.25591	0.245417	Negative
HMDB0006236	Phenylacetaldehyde	C8H8O	0.698948	-0.516743	0.399733	0.39823	0.971625	Negative																						HMDB0000126	Glycerol 3-phosphate	C3H9O6P	0.997055	-0.00425442	0.988839	0.0048742	0.244657	Negative
HMDB0304521	tropinone	C8H13NO	0.432303	-1.20988	0.274759	0.561049	0.970241	Positive																						HMDB0031127	5-Hexyltetrahydro-2-furanoctanoic acid	C18H34O3	0.727212	-0.459552	0.518941	0.284882	0.241465	Negative
HMDB0242112	2-Aminooctadeca-4,14-diene-1,3-diol	C18H35NO2	1.08027	0.11139	0.577668	0.238322	0.966755	Positive																						HMDB0062176	N-Lactoylleucine	C9H17NO4	0.905391	-0.143388	0.80881	0.0921535	0.228507	Negative
HMDB0241153	10-Hydroxyundecanoylcarnitine	C18H35NO5	0.836412	-0.257715	0.201045	0.696707	0.965973	Positive																						HMDB0061691	1-Heptadecanoylglycerophosphoethanolamine	C22H46NO7P	0.664038	-0.590663	0.517087	0.286436	0.228163	Negative
HMDB0059633	9,10-dihydroxyoctadecanoate	C18H36O4	0.347593	-1.52453	0.208845	0.680175	0.96374	Negative																						HMDB0000355	3-Hydroxymethylglutaric acid	C6H10O5	0.936438	-0.0947445	0.815066	0.0888071	0.216291	Negative
HMDB0240295	Succinylaminoimidazole carboxamide riboside	C13H18N4O9	0.731755	-0.450567	0.49279	0.307338	0.962829	Negative																						HMDB0039500	N-Malonyltryptophan	C14H14N2O5	0.880843	-0.183043	0.659221	0.180969	0.204218	Negative
HMDB0000910	Tridecanoic acid	C13H26O2	0.244654	-2.03119	0.18711	0.727904	0.962822	Negative																						HMDB0034696	Artemin	C15H22O4	0.807481	-0.308499	0.498147	0.302642	0.191478	Negative
HMDB0041785	Tyrosol 4-sulfate	C8H10O5S	1.33472	0.416537	0.11129	0.953545	0.961714	Negative																						HMDB0029115	Tyrosyl-Threonine	C13H18N2O5	0.958072	-0.0617945	0.925785	0.0334899	0.181124	Negative
HMDB0255446	2-Naphthalenesulfonic acid	C10H8O3S	10.9138	3.44808	0.352851	0.452409	0.961041	Negative																						HMDB0001229	Dopaquinone	C9H9NO4	1.14172	0.191205	0.786235	0.104448	0.176347	Negative
HMDB0014706	Succimer	C4H6O4S2	0.316216	-1.66102	0.203447	0.691549	0.960056	Negative																						HMDB0034244	Isoquinoline	C9H7N	0.990517	-0.0137462	0.979922	0.00880845	0.174888	Negative
HMDB0000930	Cinnamic acid	C9H8O2	0.704095	-0.506157	0.4124	0.384681	0.959065	Negative																						HMDB0304446	p-coumaroyltriacetate	C15H13O6-	0.898971	-0.153653	0.657693	0.181977	0.174417	Negative
HMDB0000888	Undecanedioic acid	C11H20O4	0.419605	-1.2529	0.207581	0.682812	0.958476	Negative																						HMDB0013317	Tridecanoylglycine	C15H29NO3	0.635852	-0.653237	0.444965	0.351674	0.173261	Negative
HMDB0062341	N-Stearoyl GABA	C22H43NO3	0.724963	-0.464021	0.149034	0.826714	0.95763	Negative																						HMDB0059994	Benzeneacetamide-4-O-sulphate	C8H9NO5S	1.2753	0.350841	0.761929	0.118086	0.170154	Negative
HMDB0012549	12-oxo-10,11-dihydro-20-COOH-LTB4	C20H30O6	1.34476	0.427347	0.659034	0.181092	0.955944	Negative																						HMDB0000225	Oxoadipic acid	C6H8O5	1.07489	0.104192	0.836225	0.077677	0.168323	Negative
HMDB0240662	3-Methylcatechol 1-sulfate	C7H8O5S	0.362337	-1.4646	0.376605	0.424114	0.955857	Negative																						HMDB0035046	Gibberellin A43	C20H26O8	0.974998	-0.0365294	0.980161	0.00870252	0.163112	Negative
HMDB0061656	3-Hydroxytetradecanoic acid	C14H28O3	1.07902	0.109724	0.611702	0.21346	0.95525	Positive																						HMDB0013220	Beta-Citrylglutamic acid	C11H15NO10	1.06483	0.0906244	0.883632	0.0537288	0.151729	Negative
HMDB0243937	1-Methylcyclohexane-1,2-dicarboxylic acid	C9H14O4	0.583031	-0.778356	0.275528	0.559834	0.953321	Positive																						HMDB0304937	6-Hydroxyindoxyl sulfate	C9H9NO4S	0.628572	-0.669849	0.487242	0.312255	0.140375	Negative
HMDB0245498	2,5-Dihydroxybenzenesulfonic Acid	C6H6O5S	0.460338	-1.11923	0.299919	0.522996	0.952596	Negative																						HMDB0031690	3-Hexenyl b-primeveroside	C17H30O10	1.61445	0.691043	0.622096	0.206143	0.127762	Negative
HMDB0031920	9-Hydroxycalabaxanthone	C24H24O6	1.22936	0.297903	0.249048	0.603717	0.950396	Positive																						HMDB0244343	Tretinoin	C20H28O2	0.861877	-0.214446	0.648895	0.187826	0.101843	Negative
HMDB0245704	Methyl l-phenylalaninate	C10H13NO2	0.231539	-2.11067	0.230695	0.636962	0.949509	Negative																						HMDB0032549	N-Undecylbenzenesulfonic acid	C17H28O3S	0.818128	-0.289601	0.494641	0.30571	0.100979	Negative
HMDB0240294	2-O-Methylascorbic acid	C7H10O6	0.64376	-0.635404	0.284429	0.546027	0.948063	Negative																						HMDB0028822	Glutamylisoleucine	C11H20N2O5	0.802886	-0.316732	0.601607	0.220687	0.0760858	Negative
HMDB0039505	2-(Arabinosylamino)-3-(glucosylamino)propanenitrile	C14H25N3O9	0.596914	-0.744404	0.278688	0.554881	0.946672	Negative																						HMDB0060830	Melatonin glucuronide	C19H24N2O8	1.12767	0.173348	0.906716	0.0425287	0.0731791	Negative
HMDB0001551	Palmitaldehyde	C16H32O	1.12173	0.165724	0.445542	0.351111	0.943907	Positive																						HMDB0001852	Retinoic acid	C20H28O2	1.91049	0.933941	0.371428	0.430125	0.0602205	Negative
HMDB0029610	Ascladiol	C7H8O4	0.424268	-1.23695	0.205903	0.686338	0.942522	Negative																						HMDB0036626	3,4-Dihydro-2H-1-benzopyran-2-one	C9H8O2	0.877902	-0.187868	0.688657	0.161997	0.0491873	Negative
HMDB0011517	LysoPE(20:4)	C25H44NO7P	0.91793	-0.123544	0.634989	0.197234	0.941713	Positive																						HMDB0000638	Dodecanoic acid	C12H24O2	0.774071	-0.369461	0.739529	0.131044	0.0431048	Negative
HMDB0094680	Octaethylene glycol	C16H34O9	0.827964	-0.27236	0.348091	0.458308	0.939876	Positive																						HMDB0013209	Alanyltryptophan	C14H17N3O3	0.869248	-0.202161	0.725531	0.139344	0.0308152	Negative
HMDB0257238	RIOPROSTIL	C21H38O4	0.893511	-0.162442	0.288834	0.539352	0.939513	Positive																						HMDB0000518	Chenodeoxycholic acid	C24H40O4	0.5559	-0.847102	0.480732	0.318097	0.0272591	Negative
HMDB0002802	Cortisone	C21H28O5	0.172753	-2.53322	0.345144	0.461999	0.935461	Negative																						HMDB0004063	Metanephrine	C10H15NO3	0.968484	-0.0462	0.868397	0.0612817	0.0239991	Negative
HMDB0001873	Isobutyric acid	C4H8O2	1.20099	0.264228	0.728555	0.137538	0.934534	Negative																						HMDB0013286	N-Undecanoylglycine	C13H25NO3	0.761591	-0.392912	0.546298	0.26257	0.00842531	Negative
HMDB0028939	Leucyl-Threonine	C10H20N2O4	1.41043	0.496132	0.519475	0.284435	0.931518	Positive
HMDB0013897	4-ene-Valproic acid	C8H14O2	0.476899	-1.06824	0.226846	0.644269	0.930511	Negative
HMDB0038189	Carindone	C31H44O6	0.577261	-0.792705	0.165578	0.780997	0.925609	Positive
HMDB0000254	Succinic acid	C4H6O4	0.732234	-0.449622	0.272343	0.564884	0.925069	Negative
HMDB0013627	Cervonoyl ethanolamide	C24H36O3	0.776657	-0.364651	0.693888	0.158711	0.924201	Positive
HMDB0013034	Palmitoylglycine	C18H35NO3	0.71183	-0.490395	0.146571	0.833952	0.921514	Negative
HMDB0000044	Ascorbic acid	C6H8O6	1.559	0.640623	0.440659	0.355898	0.920482	Negative
HMDB0240213	Prostaglandin lactone-diol	C15H24O4	0.630833	-0.66467	0.197782	0.703814	0.918439	Negative
HMDB0011635	p-Cresol sulfate	C7H8O4S	0.329762	-1.6005	0.20221	0.694196	0.918151	Negative
HMDB0032797	Jasmonic acid	C12H18O3	0.313106	-1.67528	0.244474	0.611767	0.915366	Negative
HMDB0039047	9-Hydroxy-4-methoxypsoralen 9-glucoside	C18H18O10	0.522613	-0.936185	0.261327	0.582816	0.912929	Negative
HMDB0031342	Cyclohexanecarboxylic acid	C7H12O2	0.686582	-0.542497	0.192842	0.714799	0.911454	Negative
HMDB0000821	Phenylacetylglycine	C10H11NO3	0.340641	-1.55368	0.334799	0.475216	0.906611	Negative
HMDB0011478	LysoPE(18:3)	C23H42NO7P	0.578162	-0.790455	0.277885	0.556135	0.906017	Negative
HMDB0000123	Glycine	C2H5NO2	0.474425	-1.07575	0.347991	0.458432	0.902893	Negative
HMDB0004186	3-Methyldioxyindole	C9H9NO2	0.706657	-0.500919	0.20468	0.688925	0.897724	Negative
HMDB0040668	Blumenol C glucoside	C19H32O7	0.512493	-0.964394	0.602466	0.220067	0.89594	Negative
HMDB0011649	Glycerophosphoinositol	C9H19O11P	1.17712	0.235263	0.327526	0.484754	0.894436	Negative
HMDB0013228	Decanoylcholine	C15H32NO2+	1.14	0.189031	0.540813	0.266953	0.892497	Positive
HMDB0031128	10-Undecenal	C11H20O	0.445428	-1.16673	0.262625	0.580664	0.888506	Negative
HMDB0060071	Hyaluronan biosynthesis, precursor 1	C14H21NO11	1.77954	0.831502	0.280298	0.55238	0.888128	Negative
HMDB0030982	6-Ketomyristic acid	C14H26O3	0.440752	-1.18196	0.289742	0.537989	0.886949	Negative
HMDB0041250	Demethoxyshogaol	C16H22O2	0.4623	-1.1131	0.242044	0.616106	0.882604	Positive
HMDB0010357	Tetrahydroaldosterone-3-glucuronide	C27H40O11	0.283241	-1.8199	0.42126	0.37545	0.881227	Negative
HMDB0242063	N-Myristoyl Valine	C19H37NO3	1.34936	0.432271	0.426886	0.369689	0.880063	Positive
HMDB0002366	Tiglylcarnitine	C12H21NO4	0.675426	-0.56613	0.20272	0.693103	0.878225	Negative
HMDB0000267	Pyroglutamic acid	C5H7NO3	0.900082	-0.151872	0.362386	0.440828	0.875246	Positive
HMDB0302281	9,10-Dihydroxystearic acid	C18H36O4	0.199946	-2.32232	0.28299	0.548229	0.869637	Negative
HMDB0013272	N-Lauroylglycine	C14H27NO3	1.07946	0.11031	0.568648	0.245157	0.867054	Positive
HMDB0000827	Stearic acid	C18H36O2	0.705013	-0.504278	0.244611	0.611523	0.863684	Negative
HMDB0002261	2-Hydroxymyristic acid	C14H28O3	0.288455	-1.79358	0.343369	0.464239	0.861467	Negative
HMDB0031720	Xenognosin B	C16H12O5	0.624314	-0.679656	0.317141	0.498748	0.859913	Negative
HMDB0041776	Stevenin	C16H12O5	1.10129	0.139195	0.450527	0.346279	0.857293	Positive
HMDB0061662	13-hydroxyoctadecanoic acid	C18H36O3	0.047743	-4.38857	0.371489	0.430055	0.856457	Negative
HMDB0006940	9-HPODE	C18H32O4	0.347292	-1.52578	0.248088	0.605394	0.856276	Negative
HMDB0034153	Ethyl tetradecanoate	C16H32O2	0.663626	-0.591557	0.246769	0.60771	0.85318	Negative
HMDB0032551	Valeraldehyde propyleneglycol acetal	C8H16O2	0.551617	-0.858261	0.22366	0.650411	0.85271	Negative
HMDB0031604	2-Penten-1-ol	C5H10O	0.907222	-0.140473	0.446029	0.350637	0.851477	Positive
HMDB0000623	Dodecanedioic acid	C12H22O4	0.144524	-2.79062	0.262109	0.581518	0.850214	Negative
HMDB0035291	Isoplumbagin	C11H8O3	0.103437	-3.27318	0.201546	0.695626	0.846581	Negative
HMDB0000086	Glycerophosphocholine	C8H20NO6P	1.23988	0.310204	0.470209	0.327709	0.845005	Positive
HMDB0011526	LysoPE(22:6)	C27H44NO7P	0.60973	-0.713757	0.229115	0.639946	0.844541	Negative
HMDB0011152	LysoPE(P-16:0)	C21H44NO6P	0.850874	-0.232983	0.680399	0.167236	0.841059	Positive
HMDB0029739	Indole-3-acetamide	C10H10N2O	1.93264	0.950572	0.205963	0.68621	0.838872	Negative
HMDB0001429	Phosphate	H3O4P	0.718023	-0.477898	0.26508	0.576623	0.837368	Negative
HMDB0034276	Cyclo(leucylprolyl)	C11H18N2O2	1.14205	0.191623	0.633491	0.19826	0.837359	Positive
HMDB0001858	p-Cresol	C7H8O	0.568682	-0.814307	0.317705	0.497976	0.835466	Negative
HMDB0241681	Hept-3-enoylcarnitine	C14H25NO4	0.822251	-0.282348	0.540804	0.26696	0.834922	Positive
HMDB0000526	5alpha-Tetrahydrocortisol	C21H34O5	0.503314	-0.990468	0.326163	0.486566	0.833026	Negative
HMDB0061835	Heptaethylene glycol	C14H30O8	0.838016	-0.254951	0.429541	0.366995	0.832506	Positive
HMDB0062283	11-Hydroxy-D4-neuroprostane	C22H32O5	0.513979	-0.96022	0.352571	0.452753	0.831476	Negative
HMDB0029911	1-O-alphaGlucopyranosylmannitol	C12H24O11	1.50132	0.586233	0.257126	0.589855	0.830019	Positive
HMDB0062364	6-Hydroxy-3-oxotetradecenoic acid	C14H24O4	0.270763	-1.8849	0.348629	0.457637	0.825506	Negative
HMDB0004669	9-OxoODE	C18H30O3	0.851931	-0.231192	0.466397	0.331244	0.823065	Positive
HMDB0037013	p-Mentha-1,3,8-triene	C10H14	1.15523	0.208175	0.424441	0.372183	0.814877	Positive
HMDB0245413	2,3-Dinor-TXB1	C19H34O5	0.634836	-0.655545	0.474335	0.323915	0.813005	Positive
HMDB0060482	Hexadecenal	C16H30O	0.770784	-0.375601	0.162994	0.787828	0.809541	Positive
HMDB0013326	2-Dodecenoylcarnitine	C19H35NO4	0.379638	-1.3973	0.365657	0.436926	0.803209	Positive
HMDB0000673	Linoleic acid	C18H32O2	0.868197	-0.203906	0.314033	0.503025	0.801336	Positive
HMDB0000201	Acetylcarnitine	C9H17NO4	0.914615	-0.128764	0.67112	0.1732	0.801315	Positive
HMDB0028928	Leucyl-Glutamate	C11H20N2O5	0.527938	-0.92156	0.174838	0.757363	0.801145	Negative
HMDB0033183	2-Benzofurancarboxaldehyde	C9H6O2	0.725645	-0.462664	0.210069	0.677638	0.798595	Negative
HMDB0039827	Serratol	C20H34O	1.1144	0.156271	0.436019	0.360495	0.79607	Positive
HMDB0034579	8-O-Methyloblongine	C20H26NO3+	1.25417	0.326731	0.546864	0.262121	0.795696	Positive
HMDB0242440	Deoxycholylglutamine	C29H48N2O6	0.614868	-0.701652	0.219999	0.657579	0.794148	Negative
HMDB0011676	Xylono-1,5-lactone	C5H8O5	1.12422	0.168925	0.408125	0.389206	0.792747	Negative
HMDB0004668	13-OxoODE	C18H30O3	0.812406	-0.299728	0.252293	0.598094	0.790175	Positive
HMDB0001139	Prostaglandin F2a	C20H34O5	0.425305	-1.23343	0.498846	0.302034	0.790131	Negative
HMDB0010221	9,10-DiHODE	C18H32O4	1.1102	0.150817	0.474915	0.323384	0.789302	Positive
HMDB0038523	Methyl 2-(10-heptadecenyl)-6-hydroxybenzoate	C25H40O3	0.580425	-0.78482	0.448408	0.348326	0.782247	Negative
HMDB0003073	gamma-Linolenic acid	C18H30O2	1.07852	0.109058	0.645454	0.190135	0.781643	Positive
HMDB0246434	4-Heptyloxyphenol	C13H20O2	0.678037	-0.560565	0.369347	0.432566	0.779143	Positive
HMDB0035963	10,14,16-Octadecatrien-12-ynoic acid	C18H26O2	1.03018	0.0429033	0.824898	0.0835999	0.774886	Positive
HMDB0243822	1-Aminocyclohexanecarboxylic acid	C7H13NO2	0.954637	-0.0669761	0.721436	0.141802	0.773714	Positive
HMDB0002670	Naringenin	C15H12O5	0.507378	-0.978867	0.528952	0.276584	0.770903	Positive
HMDB0002226	Adrenic acid	C22H36O2	1.08843	0.122243	0.364823	0.437917	0.770282	Positive
HMDB0002710	Prostaglandin J2	C20H30O4	0.0345063	-4.857	0.360315	0.443318	0.769524	Negative
HMDB0032142	2,4-Dimethylbenzaldehyde	C9H10O	0.711966	-0.49012	0.268102	0.5717	0.766862	Positive
HMDB0001406	Niacinamide	C6H6N2O	0.857456	-0.221866	0.697344	0.156553	0.765414	Positive
HMDB0011516	LysoPE(20:3)	C25H46NO7P	0.769891	-0.377275	0.320231	0.494536	0.760428	Negative
HMDB0242353	1-Amino-2-sulfanylethanesulfinic acid	C2H7NO2S2	0.616101	-0.698762	0.306968	0.512907	0.759377	Negative
HMDB0246061	3,5-Dimethyl-3'-isopropylthyronine	C20H25NO4	1.07865	0.109233	0.618417	0.208718	0.757824	Positive
HMDB0000958	Aconitic acid	C6H6O6	1.12281	0.167111	0.42967	0.366865	0.750431	Negative
HMDB0060039	Dihomo-alpha-linolenic acid	C20H34O2	0.127478	-2.97168	0.308782	0.510348	0.749459	Negative
HMDB0030864	Trifolin	C21H20O11	0.552531	-0.855873	0.659097	0.181051	0.748598	Negative
HMDB0240598	LysoPE(P-18:0)	C23H48NO6P	0.887617	-0.17199	0.763638	0.117113	0.745796	Positive
HMDB0041622	N-Acetylgalactosaminyl lactose	C20H35NO16	1.53184	0.615266	0.255919	0.591897	0.741595	Negative
HMDB0036802	Austroinulin	C20H34O3	0.0319774	-4.9668	0.374588	0.426446	0.741496	Negative
HMDB0000832	Capryloylglycine	C10H19NO3	0.652915	-0.615034	0.266072	0.575	0.740001	Negative
HMDB0000708	Glycoursodeoxycholic acid	C26H43NO5	0.781892	-0.354959	0.770533	0.113209	0.739207	Negative
HMDB0240687	8-Amino-7-oxononanoic acid	C9H17NO3	0.711328	-0.491413	0.260744	0.583786	0.737327	Negative
HMDB0041722	Dihydrodaidzein 7-O-glucuronide	C21H20O10	0.531711	-0.911285	0.650554	0.186717	0.735326	Negative
HMDB0246822	5-Methoxyindole	C9H9NO	0.240801	-2.05409	0.271007	0.567019	0.734965	Negative
HMDB0000617	2-Furoic acid	C5H4O3	1.1236	0.168133	0.45649	0.340569	0.725496	Negative
HMDB0037798	10,16-Dihydroxyhexadecanoic acid	C16H32O4	0.159607	-2.6474	0.349736	0.45626	0.719056	Negative
HMDB0036047	3alpha-Hydroxyoreadone	C14H20O4	0.135035	-2.88859	0.301586	0.520589	0.716893	Negative
HMDB0000073	Dopamine	C8H11NO2	1.13551	0.183343	0.500363	0.300715	0.716571	Negative
HMDB0011523	LysoPE(22:4)	C27H48NO7P	0.940552	-0.0884211	0.714436	0.146037	0.716001	Positive
HMDB0000499	5-Tetradecenoic acid	C14H26O2	0.405806	-1.30114	0.196855	0.705854	0.715661	Negative
HMDB0006409	Tyramine-O-sulfate	C8H11NO4S	0.776897	-0.364205	0.367212	0.435083	0.714809	Positive
HMDB0011503	LysoPE(16:0)	C21H44NO7P	0.879553	-0.185158	0.683892	0.165013	0.713821	Positive
HMDB0001976	Docosapentaenoic acid (22n-6)	C22H34O2	0.257856	-1.95536	0.327583	0.484679	0.711735	Negative
HMDB0242188	Octadeca-2,4-dienedioic acid	C18H30O4	0.0200444	-5.64066	0.368897	0.433095	0.709205	Negative
HMDB0010386	LysoPC(18:2)	C26H50NO7P	0.895173	-0.159762	0.791709	0.101434	0.709044	Positive
HMDB0010724	3-Oxodecanoic acid	C10H18O3	0.685545	-0.544677	0.254527	0.594265	0.703716	Negative
HMDB0240458	4-Methylcatechol 1-glucuronide	C13H16O8	1.16639	0.222048	0.854269	0.0684053	0.696789	Negative
HMDB0060244	Phosphodimethylethanolamine	C4H12NO4P	1.24356	0.314482	0.387506	0.411721	0.695247	Negative
HMDB0038333	2-Hydroxyphenylacetic acid O-bglucoside	C14H18O8	11.6075	3.53699	0.352485	0.45286	0.69399	Negative
HMDB0000228	Phenol	C6H6O	1.07804	0.10841	0.687749	0.16257	0.691729	Negative
HMDB0062334	N-Linoleoyl GABA	C22H39NO3	0.766102	-0.384391	0.238566	0.622392	0.688985	Negative
HMDB0302293	Aplotaxene	C17H28	0.886297	-0.174138	0.356019	0.448527	0.688858	Positive
HMDB0302803	Halleridone	C8H10O3	0.753258	-0.408784	0.405177	0.392355	0.685866	Negative
HMDB0000139	Glyceric acid	C3H6O4	1.10429	0.143114	0.498351	0.302465	0.68554	Negative
HMDB0302218	(1-Propenyl)-cysteine disulfide	C6H11NO2S2	0.393508	-1.34553	0.246059	0.60896	0.684216	Negative
HMDB0252076	Ethylestrenol	C20H32O	1.14453	0.194754	0.740931	0.130222	0.678367	Positive
HMDB0037416	Isoswertisin 4'-glucoside	C28H32O15	0.689953	-0.53543	0.735467	0.133437	0.672748	Negative
HMDB0251572	Dodecylbenzene	C18H30	1.07912	0.109859	0.865253	0.0628571	0.669477	Positive
HMDB0001043	Arachidonic acid	C20H32O2	0.169778	-2.55827	0.342895	0.464839	0.668295	Negative
HMDB0094710	3-[3-ulfooxy)phenyl]propanoic acid	C9H10O6S	1.02293	0.0327088	0.952921	0.0209432	0.668236	Negative
HMDB0061918	1,3-Dihydro-(2H)-indol-2-one	C8H7NO	0.358706	-1.47913	0.296094	0.52857	0.665784	Positive
HMDB0003355	5-Aminopentanoic acid	C5H11NO2	1.2241	0.291722	0.397299	0.400882	0.665143	Negative
HMDB0011564	MG(16:0/0:0)	C19H38O4	0.741676	-0.431139	0.248286	0.605047	0.661687	Negative
HMDB0033601	Dihydrojasmonic acid	C12H20O3	0.727059	-0.459856	0.291297	0.535664	0.659889	Negative
HMDB0000626	Deoxycholic acid	C24H40O4	0.0598334	-4.0629	0.33893	0.46989	0.658017	Negative
HMDB0260491	MG(18:1-O/0:0)	C21H38O5	0.654756	-0.610971	0.507421	0.294632	0.654518	Positive
HMDB0002183	Docosahexaenoic acid	C22H32O2	0.128452	-2.9607	0.363049	0.440034	0.648731	Negative
HMDB0244120	1,2,3,4-Tetrahydronaphthalene	C10H12	1.15746	0.210962	0.619105	0.208236	0.64726	Positive
HMDB0304943	3-Methyloxindole	C9H9NO	0.226912	-2.1398	0.198002	0.70333	0.64597	Positive
HMDB0302024	Apo-14'-zeaxanthinal	C22H30O2	0.193288	-2.37118	0.332815	0.477797	0.645451	Negative
HMDB0251322	Dihydroouabain	C29H46O12	0.860639	-0.216521	0.83129	0.0802474	0.644314	Negative
HMDB0244776	17-Octadecynoic acid	C18H32O2	0.882166	-0.180877	0.329183	0.482562	0.638761	Positive
HMDB0012777	4-Hydroxy-D4-neuroprostane	C22H32O5	0.737816	-0.438667	0.591239	0.228237	0.635141	Positive
HMDB0000991	2-Aminooctanoic acid	C8H17NO2	1.16067	0.214962	0.673873	0.171422	0.634124	Positive
HMDB0000043	Betaine	C5H12NO2	0.865872	-0.207774	0.443732	0.352879	0.627872	Positive
HMDB0250895	Dda-tetracycline	C20H19NO8	0.616289	-0.698322	0.293436	0.532487	0.627737	Negative
HMDB0094691	Furanone A	C4H4O2	0.95555	-0.0655963	0.815543	0.0885531	0.625299	Positive
HMDB0038213	Humulol	C15H26O	0.860611	-0.216567	0.389825	0.40913	0.623467	Positive
HMDB0252850	Glycerophosphoserine	C6H14NO8P	0.881719	-0.181609	0.844853	0.0732189	0.61974	Positive
HMDB0304008	1,3-dihydroxy-N-methylacridone	C14H11NO3	1.08174	0.113358	0.600894	0.221202	0.618582	Positive
HMDB0244560	Desmethylmisonidazole	C6H9N3O4	1.07779	0.10808	0.826102	0.0829662	0.618348	Negative
HMDB0010382	LysoPC(16:0)	C24H50NO7P	0.914237	-0.12936	0.795407	0.0994108	0.616233	Positive
HMDB0041807	3-Phenoxybenzoic acid	C13H10O3	0.622406	-0.684073	0.310368	0.508123	0.615781	Negative
HMDB0251662	N-[4-[1-[2-(6-Methylpyridin-2-yl)ethyl]piperidine-4-carbonyl]phenyl]methanesulfonamide	C21H27N3O3S	0.783139	-0.35266	0.489888	0.309903	0.612089	Positive
HMDB0011563	MG(15:0/0:0)	C18H36O4	1.00914	0.0131311	0.94753	0.0234072	0.611636	Positive
HMDB0251802	Endothion	C9H13O6PS	0.814911	-0.295285	0.356195	0.448313	0.606231	Negative
HMDB0032451	4-Octen-3-one	C8H14O	0.724532	-0.464878	0.299031	0.524283	0.604653	Negative
HMDB0014327	Baclofen	C10H12ClNO2	1.03854	0.0545528	0.763588	0.117141	0.604008	Positive
HMDB0062737	10-nitrooctadecenoic Acid	C18H33NO4	0.875427	-0.191941	0.286483	0.5429	0.603828	Positive
HMDB0001220	Prostaglandin E2	C20H32O5	0.174883	-2.51554	0.387856	0.411329	0.594329	Negative
HMDB0243928	1-Methyl-3,4-dihydroisoquinoline	C10H11N	1.30675	0.385984	0.634132	0.197821	0.591787	Negative
HMDB0033609	2-Pentadecylfuran	C19H34O	0.765946	-0.384685	0.313869	0.503251	0.591634	Positive
HMDB0000929	Tryptophan	C11H12N2O2	1.13996	0.188979	0.590773	0.22858	0.587053	Negative
HMDB0059767	Tetrahydro-2,5-furan-diacetic acid	C8H12O5	0.532718	-0.908556	0.325038	0.488066	0.586358	Negative
HMDB0041407	Clausarinol	C24H30O6	0.833052	-0.263522	0.223563	0.650599	0.585011	Positive
HMDB0040224	4-Acetyl-3-methylpyridine	C8H9NO	0.741509	-0.431463	0.43998	0.356568	0.581474	Negative
HMDB0000682	Indoxyl sulfate	C8H7NO4S	0.667457	-0.583253	0.578523	0.237679	0.572002	Negative
HMDB0001388	alpha-Linolenic acid	C18H30O2	0.902562	-0.147902	0.470115	0.327796	0.56606	Positive
HMDB0061864	Dihomolinoleic acid	C18H32O2	1.0263	0.0374515	0.877937	0.0565364	0.566016	Positive
HMDB0005049	10-Nitrolinoleic acid	C18H31NO4	1.00447	0.00643537	0.971538	0.0125401	0.563305	Positive
HMDB0003229	Palmitoleic acid	C16H30O2	0.879481	-0.185276	0.289873	0.537792	0.561593	Positive
HMDB0002250	Dodecanoylcarnitine	C19H37NO4	0.417973	-1.25852	0.515215	0.288011	0.560629	Positive
HMDB0006285	4-oxo-Retinoic acid	C20H26O3	0.931753	-0.101981	0.80819	0.0924866	0.557872	Positive
HMDB0002428	Terephthalic acid	C8H6O4	0.228469	-2.12993	0.348245	0.458116	0.55736	Negative
HMDB0248208	alpha-Eleostearic acid	C18H30O2	0.75973	-0.396441	0.391661	0.40709	0.554323	Positive
HMDB0303359	Coclaurine	C17H19NO3	0.510915	-0.968844	0.422556	0.374116	0.553848	Negative
HMDB0242130	3-(3-Amino-3-carboxypropyl)uridine	C13H19N3O8	1.16402	0.21912	0.780823	0.107448	0.551039	Positive
HMDB0000912	Succinyladenosine	C14H17N5O8	0.898344	-0.154659	0.615733	0.210607	0.547857	Negative
HMDB0304634	16-B1-phytoprostane	C18H28O4	0.695819	-0.523217	0.440815	0.355744	0.547419	Negative
HMDB0304258	ADP ribose 1'',2''-cyclic phosphate	C15H19N5O16P3-3	1.01903	0.027202	0.963802	0.0160124	0.546283	Negative
HMDB0000068	Epinephrine	C9H13NO3	1.02928	0.0416339	0.926621	0.0330979	0.543028	Negative
HMDB0013267	N-Decanoylglycine	C12H23NO3	0.762185	-0.391787	0.322291	0.491752	0.528084	Negative
HMDB0252828	Glycylprolylarginine	C13H24N6O4	0.0334896	-4.90014	0.37848	0.421957	0.52422	Negative
HMDB0062517	Pentadecanoylcarnitine	C22H43NO4	1.06606	0.0922849	0.832546	0.0795919	0.524039	Positive
HMDB0011507	LysoPE(18:2)	C23H44NO7P	1.1117	0.152769	0.410509	0.386678	0.513086	Positive
HMDB0005998	20-Hydroxyeicosatetraenoic acid	C20H32O3	0.54751	-0.869043	0.398878	0.39916	0.512653	Negative
HMDB0014861	Methoxamine	C11H17NO3	0.862474	-0.213447	0.416638	0.380241	0.507909	Positive
HMDB0031923	10,20-Dihydroxyeicosanoic acid	C20H40O4	1.24139	0.311959	0.602242	0.220229	0.507811	Positive
HMDB0062656	Linoleamide	C18H33NO	0.843909	-0.24484	0.318573	0.496792	0.503989	Positive
HMDB0001161	4-Trimethylammoniobutanoic acid	C7H15NO2	1.09552	0.13161	0.470494	0.327446	0.496053	Positive
HMDB0260014	Digalactosyldiacylglycerol	C49H88O15	1.13003	0.176363	0.508011	0.294127	0.495848	Positive
HMDB0251781	Emulphor	C20H40O2	0.990833	-0.0132864	0.946864	0.0237123	0.493857	Positive
HMDB0302964	24-Hydroxytetracosanoic acid	C24H48O3	1.05368	0.0754362	0.842728	0.0743127	0.491912	Positive
HMDB0247276	7-O-Galloyl-sedoheptulose	C14H18O11	1.33212	0.413719	0.641617	0.192724	0.491234	Negative
HMDB0240601	LysoPG(16:0)	C22H45O9P	0.998429	-0.00226825	0.990051	0.00434236	0.489864	Positive
HMDB0010720	But-2-enoic acid	C4H6O2	1.05323	0.0748245	0.716376	0.144859	0.489172	Negative
HMDB0251275	Digitoxigenin bisdigitoxide	C35H54O10	0.866063	-0.207456	0.509617	0.292756	0.488312	Positive
HMDB0000701	Hexanoylglycine	C8H15NO3	0.635948	-0.65302	0.347732	0.458755	0.487741	Negative
HMDB0245680	2-Deoxy-2,3-dehydro-n-acetyl-neuraminic acid	C11H17NO8	1.01843	0.0263514	0.956235	0.0194354	0.477004	Positive
HMDB0302376	1-Heptacosanol	C27H56O	0.740267	-0.433882	0.295738	0.529092	0.473984	Positive
HMDB0002340	2-Methylbenzoic acid	C8H8O2	1.03156	0.0448273	0.922611	0.0349815	0.468473	Negative
HMDB0001190	Indoleacetaldehyde	C10H9NO	1.04415	0.062334	0.910797	0.0405785	0.466877	Positive
HMDB0037543	2-(5-Tetradecenyl)cyclobutanone	C18H32O	1.00697	0.0100261	0.98243	0.00769849	0.466782	Positive
HMDB0000134	Fumaric acid	C4H4O4	0.88716	-0.172734	0.691041	0.160496	0.462252	Negative
HMDB0032330	4-Hydroxy-2-butenoic acid gamma-lactone	C4H4O2	0.98401	-0.0232553	0.941268	0.0262869	0.462226	Positive
HMDB0304734	Sitostanol-beta	C12H14N2O7	0.412888	-1.27618	0.24695	0.60739	0.460586	Negative
HMDB0000048	Melibiose	C12H22O11	0.793533	-0.333638	0.572814	0.241986	0.454621	Negative
HMDB0000814	N-Acetylglucosamine 6-sulfate	C8H15NO9S	0.860641	-0.216516	0.516304	0.287094	0.452652	Negative
HMDB0000897	7-Methylguanine	C6H7N5O	0.942219	-0.0858662	0.889328	0.0509381	0.445726	Positive
HMDB0033373	2-Ethyl-1-hexanol sulfate	C8H18O4S	0.531181	-0.912723	0.626586	0.203019	0.445091	Negative
HMDB0036820	beta-Ionol	C13H22O	0.871594	-0.198271	0.401381	0.396443	0.439552	Positive
HMDB0000353	3b,15b,17a-Trihydroxy-pregnenone	C21H32O4	0.63075	-0.664859	0.312297	0.505432	0.438806	Negative
HMDB0041203	Ginsenoyne A linoleate	C35H52O3	0.942907	-0.0848131	0.731345	0.135878	0.436139	Positive
HMDB0245016	2-Aminoethyl oleate	C20H39NO2	0.87455	-0.193388	0.470698	0.327258	0.426536	Positive
HMDB0001563	1-Methylguanosine	C11H15N5O5	1.72308	0.784986	0.519131	0.284723	0.425926	Positive
HMDB0252869	2-[(Tetrahydrofurfuryl)oxy]ethanol	C7H14O3	0.789904	-0.340251	0.439875	0.356671	0.41925	Negative
HMDB0061691	1-Heptadecanoylglycerophosphoethanolamine	C22H46NO7P	0.97824	-0.0317389	0.957898	0.0186805	0.418202	Positive
HMDB0254265	lysine phosphoester	C6H15N2O5P	1.09977	0.137206	0.734223	0.134172	0.414023	Negative
HMDB0031445	Undecane	C11H24	1.03917	0.0554381	0.848884	0.0711517	0.412894	Positive
HMDB0002019	Phytol	C20H40O	0.977734	-0.0324855	0.937474	0.0280409	0.411798	Positive
HMDB0252844	Glycerol phenylbutyrate	C33H38O6	0.922305	-0.116684	0.684013	0.164936	0.404856	Positive
HMDB0248328	Aminopentol	C22H47NO5	0.979233	-0.0302759	0.919517	0.0364403	0.396332	Positive
HMDB0003157	Guanidinosuccinic acid	C5H9N3O4	0.907335	-0.140293	0.559928	0.251868	0.393516	Positive
HMDB0112106	FAHFA(16:0/9-O-18:0)	C34H66O4	1.05804	0.0813893	0.803679	0.0949173	0.392277	Positive
HMDB0031256	4-Hydroxy-2H-pyran-3-carboxaldehyde	C6H6O3	1.23915	0.309347	0.777313	0.109404	0.391011	Positive
HMDB0035593	Rishitin	C14H22O2	0.991789	-0.0118945	0.968707	0.0138076	0.387148	Positive
HMDB0038107	Quinceoxepine	C12H18O	1.02472	0.0352231	0.911933	0.0400369	0.387099	Positive
HMDB0258433	Spisulosine	C18H39NO	1.00945	0.0135744	0.943813	0.025114	0.386151	Positive
HMDB0032340	Isoambrettolide	C16H28O2	0.872668	-0.196496	0.448816	0.347932	0.381476	Positive
HMDB0256000	Oxonol	C8H8O2	1.20164	0.265009	0.592655	0.227198	0.381189	Negative
HMDB0036754	Yucalexin P21	C20H32O2	0.98034	-0.0286461	0.902992	0.0443161	0.379073	Positive
HMDB0002504	3-Sulfodeoxycholic acid	C23H38O7S	0.669907	-0.577967	0.34719	0.459433	0.37639	Negative
HMDB0011130	LysoPE(18:0)	C23H48NO7P	1.02265	0.0323163	0.950548	0.022026	0.372433	Positive
HMDB0037023	2-Hydroxy-2,6,6-trimethylcyclohexanone	C9H16O2	0.954341	-0.0674228	0.877566	0.0567202	0.368685	Negative
HMDB0302291	1,11-Tridecadiene	C13H24	0.973422	-0.0388621	0.867564	0.0616987	0.367293	Positive
HMDB0000826	Pentadecanoic acid	C15H30O2	0.902599	-0.147843	0.474228	0.324013	0.362682	Positive
HMDB0000269	Sphinganine	C18H39NO2	0.972841	-0.0397244	0.881756	0.0546516	0.360459	Positive
HMDB0246328	4-Acetamidobenzoic acid	C9H9NO3	0.844329	-0.244122	0.753871	0.122703	0.358514	Negative
HMDB0032961	Secodemethylclausenamide	C17H19NO3	1.03397	0.0481914	0.838316	0.0765921	0.348195	Positive
HMDB0000709	Cysteinylglycine disulfide	C8H15N3O5S2	1.14929	0.200745	0.766099	0.115715	0.341405	Negative
HMDB0304246	8'-hydroxyabscisate	C15H19O5-	1.27167	0.346726	0.771933	0.112421	0.334283	Negative
HMDB0000875	Trigonelline	C7H7NO2	0.923117	-0.115414	0.769753	0.113649	0.332792	Positive
HMDB0037829	6-(3-Hexenyl)tetrahydro-2H-pyran-2-one	C11H18O2	0.906711	-0.141285	0.491723	0.308279	0.330566	Positive
HMDB0241037	5-Methylhexanoylcarnitine	C14H27NO4	0.802973	-0.316576	0.659998	0.180457	0.328321	Positive
HMDB0032995	2-Undecyl-4(1H)-quinolinone N-oxide	C20H28NO2	1.16117	0.215585	0.707966	0.149987	0.328056	Positive
HMDB0245858	9,10-Seco-5,7,10(19)-cholestatriene	C27H44	1.04747	0.0669047	0.768752	0.114214	0.327318	Positive
HMDB0014476	Ipratropium bromide	C20H30NO3	0.929202	-0.105936	0.526648	0.27848	0.313284	Positive
HMDB0060026	Vanilloylglycine	C10H11NO5	0.561701	-0.832126	0.454531	0.342436	0.312849	Positive
HMDB0094810	5-nonenoylglycine	C11H19NO3	0.875945	-0.191088	0.399136	0.398879	0.308151	Positive
HMDB0002227	Capsaicin	C18H27NO3	0.839497	-0.252403	0.512609	0.290214	0.303656	Positive
HMDB0059826	alpha-Ionene	C13H18	0.909577	-0.136732	0.587696	0.230847	0.302837	Positive
HMDB0303913	4-hydroxy-3-methoxybenzoic acid ethyl ester	C10H12O4	0.890823	-0.16679	0.857896	0.0665653	0.300287	Negative
HMDB0011505	LysoPE(18:1)	C23H46NO7P	1.0125	0.0179171	0.956543	0.0192957	0.29902	Positive
HMDB0256208	Peldesine	C12H11N5O	1.04544	0.0641099	0.912978	0.0395395	0.296068	Negative
HMDB0072871	MG(21:0/0:0)	C24H48O4	0.95771	-0.06234	0.835987	0.0778006	0.283304	Positive
HMDB0032702	Zeranol	C18H26O5	0.9339	-0.0986607	0.776444	0.10989	0.277706	Positive
HMDB0036791	Isokobusone	C14H22O2	0.908545	-0.13837	0.528188	0.277211	0.277173	Positive
HMDB0247339	3-(Cyclohexylamino)-2-hydroxy-1-propanesulfonic acid	C9H19NO4S	0.868965	-0.202631	0.652201	0.185619	0.263516	Negative
HMDB0035180	4,6,8-Megastigmatriene	C13H20	0.904122	-0.145411	0.551828	0.258196	0.263164	Positive
HMDB0000848	Stearoylcarnitine	C25H49NO4	1.12373	0.168302	0.816625	0.0879771	0.257837	Positive
HMDB0002697	19-Norandrosterone	C18H28O2	0.998	-0.00288769	0.99146	0.00372489	0.247594	Positive
HMDB0061714	Docosadienoate (22:2n6)	C22H40O2	0.906261	-0.142001	0.495429	0.305019	0.24644	Positive
HMDB0002059	12-Hydroxydodecanoic acid	C12H24O3	1.55395	0.635938	0.55474	0.25591	0.245417	Negative
HMDB0000126	Glycerol 3-phosphate	C3H9O6P	0.997055	-0.00425442	0.988839	0.0048742	0.244657	Negative
HMDB0253881	DOPA n-Butyl Ester	C13H19NO4	1.11111	0.152004	0.692613	0.159509	0.244479	Positive
HMDB0015077	Cycrimine	C19H29NO	0.982898	-0.0248869	0.912846	0.0396025	0.244149	Positive
HMDB0031127	5-Hexyltetrahydro-2-furanoctanoic acid	C18H34O3	0.727212	-0.459552	0.518941	0.284882	0.241465	Negative
HMDB0255213	N-OCTANOYLHOMOSERINE LACTONE	C12H21NO3	0.854699	-0.226511	0.64867	0.187976	0.241025	Positive
HMDB0000114	Glycerylphosphorylethanolamine	C5H14NO6P	0.456957	-1.12987	0.366529	0.435891	0.234126	Positive
HMDB0242035	N-Lauroyl Leucine	C18H35NO3	0.864002	-0.210894	0.422912	0.37375	0.233983	Positive
HMDB0251324	Dihydroperillic acid	C10H16O2	0.886459	-0.173875	0.393663	0.404875	0.232784	Positive
HMDB0041582	Sapidolide A	C14H18O5	0.942119	-0.0860186	0.79677	0.0986671	0.229078	Positive
HMDB0034297	Ricinoleic acid	C18H34O3	0.935171	-0.0966981	0.600617	0.221403	0.228642	Positive
HMDB0062176	N-Lactoylleucine	C9H17NO4	0.905391	-0.143388	0.80881	0.0921535	0.228507	Negative
HMDB0033382	2-(4-Methylphenyl)propanal	C10H12O	1.08904	0.123059	0.806884	0.0931887	0.226359	Positive
HMDB0033515	Citreovirenone	C14H16O4	0.784545	-0.350072	0.59574	0.224943	0.226144	Positive
HMDB0014339	Tramadol	C16H25NO2	1.01006	0.0144451	0.930239	0.0314055	0.221093	Positive
HMDB0013751	2-Hydroxypyridine	C5H5NO	1.00881	0.0126516	0.986903	0.00572532	0.219334	Positive
HMDB0000355	3-Hydroxymethylglutaric acid	C6H10O5	0.936438	-0.0947445	0.815066	0.0888071	0.216291	Negative
HMDB0013813	13-Heptadecyn-1-ol	C17H32O	0.912427	-0.132219	0.481866	0.317074	0.215286	Positive
HMDB0240588	Myristoleoylcarnitine	C21H39NO4	0.37942	-1.39813	0.324675	0.488551	0.207715	Positive
HMDB0034244	Isoquinoline	C9H7N	0.958583	-0.0610247	0.851171	0.069983	0.207047	Positive
HMDB0301805	3-Oxo-2-(2-entenyl)cyclopentaneoctanoic acid	C18H30O3	0.987123	-0.0186979	0.929992	0.0315208	0.205381	Positive
HMDB0039500	N-Malonyltryptophan	C14H14N2O5	0.880843	-0.183043	0.659221	0.180969	0.204218	Negative
HMDB0011617	Adenosine 2'-phosphate	C10H14N5O7P	0.823604	-0.279978	0.585152	0.232731	0.202197	Positive
HMDB0000761	Lithocholic acid	C24H40O3	0.91464	-0.128724	0.544319	0.264147	0.194326	Positive
HMDB0000252	Sphingosine	C18H37NO2	0.922663	-0.116125	0.587411	0.231058	0.194077	Positive
HMDB0034696	Artemin	C15H22O4	0.807481	-0.308499	0.498147	0.302642	0.191478	Negative
HMDB0004610	Phytosphingosine	C18H39NO3	0.908485	-0.138466	0.512785	0.290065	0.186558	Positive
HMDB0061705	6-Oxopiperidine-2-carboxylic acid	C6H9NO3	1.00985	0.0141457	0.987465	0.00547835	0.185352	Positive
HMDB0001932	Metoprolol	C15H25NO3	0.853007	-0.229371	0.664363	0.177595	0.182325	Positive
HMDB0253924	Tyrosine ethyl ester	C11H15NO3	0.880785	-0.183138	0.622669	0.205743	0.18226	Positive
HMDB0029115	Tyrosyl-Threonine	C13H18N2O5	0.958072	-0.0617945	0.925785	0.0334899	0.181124	Negative
HMDB0000222	Palmitoylcarnitine	C23H45NO4	0.772581	-0.372241	0.695164	0.157913	0.17964	Positive
HMDB0001229	Dopaquinone	C9H9NO4	1.14172	0.191205	0.786235	0.104448	0.176347	Negative
HMDB0304446	p-coumaroyltriacetate	C15H13O6-	0.898971	-0.153653	0.657693	0.181977	0.174417	Negative
HMDB0013317	Tridecanoylglycine	C15H29NO3	0.635852	-0.653237	0.444965	0.351674	0.173261	Negative
HMDB0242181	Hexadecasphingosine	C16H33NO2	0.969017	-0.0454056	0.7668	0.115318	0.171253	Positive
HMDB0059994	Benzeneacetamide-4-O-sulphate	C8H9NO5S	1.2753	0.350841	0.761929	0.118086	0.170154	Negative
HMDB0000225	Oxoadipic acid	C6H8O5	1.07489	0.104192	0.836225	0.077677	0.168323	Negative
HMDB0062669	11-nitro-1-undecene	C11H21NO2	0.882724	-0.179965	0.673874	0.171421	0.163609	Positive
HMDB0002117	Oleamide	C18H35NO	0.988005	-0.0174099	0.932739	0.0302398	0.163565	Positive
HMDB0035046	Gibberellin A43	C20H26O8	0.974998	-0.0365294	0.980161	0.00870252	0.163112	Negative
HMDB0062335	N-Oleoyl GABA	C22H41NO3	0.914588	-0.128807	0.606325	0.217294	0.157578	Positive
HMDB0244507	13-Docosenamide	C22H43NO	1.0261	0.0371754	0.868614	0.0611733	0.153589	Positive
HMDB0013220	Beta-Citrylglutamic acid	C11H15NO10	1.06483	0.0906244	0.883632	0.0537288	0.151729	Negative
HMDB0302269	Pentenylbenzene	C11H14	0.91818	-0.12315	0.640348	0.193584	0.145315	Positive
HMDB0006528	Docosapentaenoic acid (22n-3)	C22H34O2	0.979543	-0.0298197	0.851129	0.0700045	0.144141	Positive
HMDB0304937	6-Hydroxyindoxyl sulfate	C9H9NO4S	0.628572	-0.669849	0.487242	0.312255	0.140375	Negative
HMDB0302990	Hexadeca-7,10,13-trienoic acid	C16H26O2	0.942926	-0.0847832	0.698167	0.156041	0.134165	Positive
HMDB0037012	2-Hydroxy-p-mentha-1,8-dien-6-one	C10H14O2	0.980103	-0.0289952	0.886629	0.0522578	0.128833	Positive
HMDB0031690	3-Hexenyl b-primeveroside	C17H30O10	1.61445	0.691043	0.622096	0.206143	0.127762	Negative
HMDB0002096	3-Indolebutyric acid	C12H13NO2	0.967569	-0.0475634	0.902901	0.0443601	0.126501	Positive
HMDB0303271	Polyglycerol esters of fatty acids	C24H48O6	0.900785	-0.150745	0.527838	0.277499	0.12035	Positive
HMDB0030916	2-Hydroxyacorenone	C15H24O2	0.886954	-0.173068	0.699775	0.155042	0.110273	Positive
HMDB0072839	MG(19:0/0:0)	C22H44O4	0.964124	-0.0527098	0.829353	0.0812607	0.102687	Positive
HMDB0244343	Tretinoin	C20H28O2	0.861877	-0.214446	0.648895	0.187826	0.101843	Negative
HMDB0032549	N-Undecylbenzenesulfonic acid	C17H28O3S	0.818128	-0.289601	0.494641	0.30571	0.100979	Negative
HMDB0002725	Nandrolone	C18H26O2	0.937081	-0.0937542	0.81458	0.0890663	0.0967062	Positive
HMDB0032531	2-6-Dodecadienal	C12H20O	0.960373	-0.0583332	0.91549	0.0383462	0.0958592	Positive
HMDB0250671	Cyclopentylamine	C5H11N	0.976788	-0.033882	0.924751	0.0339752	0.0956161	Positive
HMDB0006709	Ubiquinone-2	C19H26O4	1.01688	0.0241483	0.973151	0.0118198	0.0955513	Positive
HMDB0000289	Uric acid	C5H4N4O3	1.09376	0.1293	0.813559	0.0896111	0.0932668	Positive
HMDB0006547	Stearidonic acid	C18H28O2	0.92903	-0.106202	0.69552	0.15769	0.0840465	Positive
HMDB0242030	N-Lauroyl Cysteine	C15H29NO3S	0.964863	-0.0516042	0.760817	0.11872	0.0826786	Positive
HMDB0040449	2-thoxymethyl)phenol	C9H12O2	0.992319	-0.011124	0.961008	0.0172731	0.0788995	Positive
HMDB0011571	MG(18:4/0:0)	C21H34O4	0.345748	-1.53221	0.419833	0.376923	0.0786553	Positive
HMDB0014410	Crotamiton	C13H17NO	0.979193	-0.030335	0.873519	0.0587278	0.0772259	Positive
HMDB0028822	Glutamylisoleucine	C11H20N2O5	0.802886	-0.316732	0.601607	0.220687	0.0760858	Negative
HMDB0060830	Melatonin glucuronide	C19H24N2O8	1.12767	0.173348	0.906716	0.0425287	0.0731791	Negative
HMDB0257819	2,8-Dimethyl-5-propan-2-ylcyclodecan-1-one	C15H28O	0.97893	-0.0307228	0.898265	0.0465956	0.07099	Positive
HMDB0029171	3-Hydroxyadipic acid 3,6-lactone	C6H8O4	1.09744	0.134146	0.661939	0.179182	0.0624202	Positive
HMDB0037519	2-(5,8-Tetradecadienyl)cyclobutanone	C18H30O	1.1269	0.172355	0.699126	0.155444	0.0619709	Positive
HMDB0001852	Retinoic acid	C20H28O2	1.91049	0.933941	0.371428	0.430125	0.0602205	Negative
HMDB0000220	Palmitic acid	C16H32O2	0.949185	-0.0752394	0.739466	0.131082	0.0570516	Positive
HMDB0031444	N-Dodecane	C12H26	0.943891	-0.0833081	0.752898	0.123264	0.053889	Positive
HMDB0012329	4-Oxoretinol	C20H28O2	0.92	-0.120295	0.558124	0.253269	0.0538437	Positive
HMDB0036626	3,4-Dihydro-2H-1-benzopyran-2-one	C9H8O2	0.877902	-0.187868	0.688657	0.161997	0.0491873	Negative
HMDB0039884	2-Cyclotetradecen-1-one	C14H24O	0.941135	-0.0875261	0.684944	0.164345	0.0489303	Positive
HMDB0000638	Dodecanoic acid	C12H24O2	0.774071	-0.369461	0.739529	0.131044	0.0431048	Negative
HMDB0006556	4-Hydroxyglutamate semialdehyde	C5H9NO4	1.07871	0.109311	0.558404	0.253052	0.0422496	Positive
HMDB0000148	Glutamic acid	C5H9NO4	1.07871	0.109311	0.558404	0.253052	0.0422496	Positive
HMDB0002823	Docosatrienoic acid	C22H38O2	0.940735	-0.0881397	0.755648	0.12168	0.0385141	Positive
HMDB0013209	Alanyltryptophan	C14H17N3O3	0.869248	-0.202161	0.725531	0.139344	0.0308152	Negative
HMDB0000518	Chenodeoxycholic acid	C24H40O4	0.5559	-0.847102	0.480732	0.318097	0.0272591	Negative
HMDB0005066	Tetradecanoylcarnitine	C21H41NO4	0.442442	-1.17644	0.46328	0.334157	0.0258069	Positive
HMDB0004063	Metanephrine	C10H15NO3	0.968484	-0.0462	0.868397	0.0612817	0.0239991	Negative
HMDB0000706	Aspartylphenylalanine	C13H16N2O5	1.36467	0.448547	0.603074	0.21963	0.023563	Positive
HMDB0002007	Tetracosahexaenoic acid	C24H36O2	1.10183	0.139906	0.882092	0.054486	0.0229386	Positive
HMDB0031184	N-Isobutyl-2,4,8,10,12-tetradecapentaenamide	C18H27NO	0.966085	-0.0497773	0.816566	0.0880088	0.0217605	Positive
HMDB0013286	N-Undecanoylglycine	C13H25NO3	0.761591	-0.392912	0.546298	0.26257	0.00842531	Negative
HMDB0000651	Decanoylcarnitine	C17H33NO4	0.857412	-0.22194	0.810908	0.0910283	0.00372978	Positive

## Sheet: Table S4. Chemical Classif
Table S4-1. Chemical Classification of Summer & Winter Metabolites using the Positive Ion Mode													Table S4-2. Chemical Classification of Summer & Winter Metabolites using the Negative Ion Mode													Table S4-3: Chemical classification of metabolites in boar seminal plasma detected in the positive (POS) and negative (NEG) ion mode
HMDB ID	Metabolites	Chemical Formula	Chemical Class		Chemical Class	Count	Percentage						HMDB ID	Metabolites	Chemical Formula	Class		Chemical Class	Count	Percentage						Chemical Class	% (POS)	% (NEG)
HMDB0000875	Trigonelline	C7H7NO2	Alkaloids and derivatives		Organic 1,3-dipolar compounds	1	0.268097						HMDB0257221	Riddelliine N-oxide	C18H23NO7	Alkaloids and derivatives		Organic 1,3-dipolar compounds	1	0.209205						Lipids and lipid-like molecules	44.2359	39.1213
HMDB0304521	tropinone	C8H13NO	Alkaloids and derivatives		Not classified	3	0.80429						HMDB0060464	Codeine-6-glucuronide	C24H29NO9	Alkaloids and derivatives		Alkaloids and derivatives	2	0.41841						Organic acids and derivatives	12.8686	20.9205
HMDB0302524	Lupinic acid	C10H17NO2	Alkaloids and derivatives		Alkaloids and derivatives	4	1.07239						HMDB0000228	Phenol	C6H6O	Benzenoids		Homogeneous non-metal compounds	2	0.41841						Organoheterocyclic compounds	12.8686	10.251
HMDB0014476	Ipratropium bromide	C20H30NO3	Alkaloids and derivatives		Nucleosides, nucleotides, and analogues	4	1.07239						HMDB0001858	p-Cresol	C7H8O	Benzenoids		Organic nitrogen compounds	2	0.41841						Organic oxygen compounds	9.11528	8.78661
HMDB0244120	1,2,3,4-Tetrahydronaphthalene	C10H12	Benzenoids		Hydrocarbons	13	3.48525						HMDB0006236	Phenylacetaldehyde	C8H8O	Benzenoids		Lignans, neolignans and related compounds	4	0.83682						Benzenoids	5.36193	6.90377
HMDB0032142	2,4-Dimethylbenzaldehyde	C9H10O	Benzenoids		Phenylpropanoids and polyketides	15	4.02145						HMDB0002340	2-Methylbenzoic acid	C8H8O2	Benzenoids		Not classified	10	2.09205						Organic nitrogen compounds	4.82574	0.41841
HMDB0244231	1,5-Naphthalenediamine	C10H10N2	Benzenoids		Organic nitrogen compounds	18	4.82574						HMDB0002466	3-Hydroxybenzoic acid	C7H6O3	Benzenoids		Nucleosides, nucleotides, and analogues	12	2.51046						Phenylpropanoids and polyketides	4.02145	7.11297
HMDB0302269	Pentenylbenzene	C11H14	Benzenoids		Benzenoids	20	5.36193						HMDB0246582	4-Tert-Amylphenol	C11H16O	Benzenoids		Benzenoids	33	6.90377						Hydrocarbons	3.48525	0
HMDB0059834	Pentylbenzene	C11H16	Benzenoids		Organic oxygen compounds	34	9.11528						HMDB0000068	Epinephrine	C9H13NO3	Benzenoids		Phenylpropanoids and polyketides	34	7.11297						Alkaloids and derivatives	1.07239	0.41841
HMDB0040449	2-thoxymethyl)phenol	C9H12O2	Benzenoids		Organic acids and derivatives	48	12.8686						HMDB0002428	Terephthalic acid	C8H6O4	Benzenoids		Organic oxygen compounds	42	8.78661						Nucleosides, nucleotides, and analogues	1.07239	2.51046
HMDB0059826	alpha-Ionene	C13H18	Benzenoids		Organoheterocyclic compounds	48	12.8686						HMDB0246328	4-Acetamidobenzoic acid	C9H9NO3	Benzenoids		Organoheterocyclic compounds	49	10.251						Not classified	0.80429	2.09205
HMDB0014410	Crotamiton	C13H17NO	Benzenoids		Lipids and lipid-like molecules	165	44.2359						HMDB0035291	Isoplumbagin	C11H8O3	Benzenoids		Organic acids and derivatives	100	20.9205						Organic 1,3-dipolar compounds	0.268097	0.21
HMDB0246434	4-Heptyloxyphenol	C13H20O2	Benzenoids		Total	373	100						HMDB0000073	Dopamine	C8H11NO2	Benzenoids		Lipids and lipid-like molecules	187	39.1213						Homogeneous non-metal compounds	0	0.42
HMDB0014861	Methoxamine	C11H17NO3	Benzenoids										HMDB0245498	2,5-Dihydroxybenzenesulfonic Acid	C6H6O5S	Benzenoids		Total	478	100						Lignans, neolignans and related compounds	0	0.8
HMDB0060026	Vanilloylglycine	C10H11NO5	Benzenoids										HMDB0303913	4-hydroxy-3-methoxybenzoic acid ethyl ester	C10H12O4	Benzenoids										Total	100	99.9656
HMDB0014339	Tramadol	C16H25NO2	Benzenoids										HMDB0255446	2-Naphthalenesulfonic acid	C10H8O3S	Benzenoids
HMDB0041250	Demethoxyshogaol	C16H22O2	Benzenoids										HMDB0041807	3-Phenoxybenzoic acid	C13H10O3	Benzenoids
HMDB0251572	Dodecylbenzene	C18H30	Benzenoids										HMDB0256407	Phenol A	C11H16O3	Benzenoids
HMDB0033515	Citreovirenone	C14H16O4	Benzenoids										HMDB0004063	Metanephrine	C10H15NO3	Benzenoids
HMDB0001932	Metoprolol	C15H25NO3	Benzenoids										HMDB0014954	Orciprenaline	C11H17NO3	Benzenoids										Top 5 contrubutions to total metabolites	84.4504	85.9833
HMDB0033262	Solanolone	C15H18O5	Benzenoids										HMDB0304479	salicyl-6-hydroxy-2-cyclohexene-on-oyl	C14H14O5	Benzenoids
HMDB0032961	Secodemethylclausenamide	C17H19NO3	Benzenoids										HMDB0040358	Bitalin A	C13H14O3	Benzenoids
HMDB0060610	Hydroxyhexamide	C15H22N2O4S	Benzenoids										HMDB0001895	Salicylic acid	C7H6O3	Benzenoids
HMDB0002227	Capsaicin	C18H27NO3	Benzenoids										HMDB0256405	Phenmedipham	C16H16N2O4	Benzenoids
HMDB0061784	3-Allyl-1-cyclohexene	C9H14	Hydrocarbons										HMDB0033515	Citreovirenone	C14H16O4	Benzenoids
HMDB0251502	1,3,5-Hexatriene	C6H8	Hydrocarbons										HMDB0059978	4-Hydroxy-5-(dihydroxyphenyl)-valeric acid-O-sulphate	C11H14O8S	Benzenoids
HMDB0036759	Pregeijerene	C12H18	Hydrocarbons										HMDB0032549	N-Undecylbenzenesulfonic acid	C17H28O3S	Benzenoids
HMDB0031445	Undecane	C11H24	Hydrocarbons										HMDB0041463	2,3-Dihydro-2,3-dihydroxy-4-(4-methoxyphenyl)-1H-phenalen-1-one	C20H16O4	Benzenoids
HMDB0061818	2,4-Dodecadiene	C12H22	Hydrocarbons										HMDB0033240	Grevilline B	C18H12O7	Benzenoids
HMDB0035180	4,6,8-Megastigmatriene	C13H20	Hydrocarbons										HMDB0012225	Enol-phenylpyruvate	C9H8O3	Benzenoids
HMDB0302291	1,11-Tridecadiene	C13H24	Hydrocarbons										HMDB0034126	Gyrocyanin	C17H12O5	Benzenoids
HMDB0031444	N-Dodecane	C12H26	Hydrocarbons										HMDB0258622	Sultiame	C10H14N2O4S2	Benzenoids
HMDB0037740	1,2-Dimethyl-4-(6-methyl-4-heptenyl)-1,3-cyclohexadiene	C16H26	Hydrocarbons										HMDB0251421	Dinitrophenyl-lysine	C12H16N4O6	Benzenoids
HMDB0302293	Aplotaxene	C17H28	Hydrocarbons										HMDB0038523	Methyl 2-(10-heptadecenyl)-6-hydroxybenzoate	C25H40O3	Benzenoids
HMDB0059907	Tetradecane	C14H30	Hydrocarbons										HMDB0255699	Nolomirole	C19H27NO4	Benzenoids
HMDB0036345	3-Cyclohexyldodecane	C18H36	Hydrocarbons										HMDB0001448	Sulfate	H2O4S	Homogeneous non-metal compounds
HMDB0041107	5-Eicosyne	C20H38	Hydrocarbons										HMDB0001429	Phosphate	H3O4P	Homogeneous non-metal compounds
HMDB0037013	p-Mentha-1,3,8-triene	C10H14	Lipids and lipid-like molecules										HMDB0006101	Enterolactone	C18H18O4	Lignans, neolignans and related compounds
HMDB0001161	4-Trimethylammoniobutanoic acid	C7H15NO2	Lipids and lipid-like molecules										HMDB0041697	6'-Hydroxyenterolactone	C18H18O5	Lignans, neolignans and related compounds
HMDB0033382	2-(4-Methylphenyl)propanal	C10H12O	Lipids and lipid-like molecules										HMDB0240506	Enterolactone 3''-sulfate	C18H18O7S	Lignans, neolignans and related compounds
HMDB0004487	Carvone	C10H14O	Lipids and lipid-like molecules										HMDB0240433	Enterolactone 3''-glucuronide	C24H26O10	Lignans, neolignans and related compounds
HMDB0251324	Dihydroperillic acid	C10H16O2	Lipids and lipid-like molecules										HMDB0001863	2-Hydroxyvaleric acid	C5H10O3	Lipids and lipid-like molecules
HMDB0031265	1-Nonanol	C9H20O	Lipids and lipid-like molecules										HMDB0000634	Citraconic acid	C5H6O4	Lipids and lipid-like molecules
HMDB0059875	Carvotanacetone	C10H16O	Lipids and lipid-like molecules										HMDB0010720	But-2-enoic acid	C4H6O2	Lipids and lipid-like molecules
HMDB0302615	p-Menth-2-en-1-ol	C10H18O	Lipids and lipid-like molecules										HMDB0001259	Succinic acid semialdehyde	C4H6O3	Lipids and lipid-like molecules
HMDB0000341	2-Octenedioic acid	C8H12O4	Lipids and lipid-like molecules										HMDB0000409	5-Hydroxyhexanoic acid	C6H12O3	Lipids and lipid-like molecules
HMDB0037012	2-Hydroxy-p-mentha-1,8-dien-6-one	C10H14O2	Lipids and lipid-like molecules										HMDB0037115	2-Hydroxy-4-(methylthio)butanoic acid	C5H10O3S	Lipids and lipid-like molecules
HMDB0303223	4,8-Dimethyl-3,7-nonadien-2-one	C11H18O	Lipids and lipid-like molecules										HMDB0000126	Glycerol 3-phosphate	C3H9O6P	Lipids and lipid-like molecules
HMDB0251566	Dodecanamide	C12H25NO	Lipids and lipid-like molecules										HMDB0012175	5-Acetamidovalerate	C7H13NO3	Lipids and lipid-like molecules
HMDB0303903	2-dodecen-1-ol	C12H24O	Lipids and lipid-like molecules										HMDB0000857	Pimelic acid	C7H12O4	Lipids and lipid-like molecules
HMDB0036416	beta-Spathulene	C15H22	Lipids and lipid-like molecules										HMDB0000355	3-Hydroxymethylglutaric acid	C6H10O5	Lipids and lipid-like molecules
HMDB0000201	Acetylcarnitine	C9H17NO4	Lipids and lipid-like molecules										HMDB0000623	Dodecanedioic acid	C12H22O4	Lipids and lipid-like molecules
HMDB0032397	Methyl-delta-ionone	C14H22O	Lipids and lipid-like molecules										HMDB0240687	8-Amino-7-oxononanoic acid	C9H17NO3	Lipids and lipid-like molecules
HMDB0036820	beta-Ionol	C13H22O	Lipids and lipid-like molecules										HMDB0013897	4-ene-Valproic acid	C8H14O2	Lipids and lipid-like molecules
HMDB0000824	Propionylcarnitine	C10H19NO4	Lipids and lipid-like molecules										HMDB0034152	1-Nonen-3-ol	C9H18O	Lipids and lipid-like molecules
HMDB0038208	Humuladienone	C15H24O	Lipids and lipid-like molecules										HMDB0301821	2-Hydroxycampholonic acid	C10H16O4	Lipids and lipid-like molecules
HMDB0038213	Humulol	C15H26O	Lipids and lipid-like molecules										HMDB0000638	Dodecanoic acid	C12H24O2	Lipids and lipid-like molecules
HMDB0257819	2,8-Dimethyl-5-propan-2-ylcyclodecan-1-one	C15H28O	Lipids and lipid-like molecules										HMDB0000792	Sebacic acid	C10H18O4	Lipids and lipid-like molecules
HMDB0256086	Palmitoleamide	C16H31NO	Lipids and lipid-like molecules										HMDB0039974	p-Menthane-1,2,8,9-tetrol	C10H20O4	Lipids and lipid-like molecules
HMDB0000114	Glycerylphosphorylethanolamine	C5H14NO6P	Lipids and lipid-like molecules										HMDB0000892	Valeric acid	C5H10O2	Lipids and lipid-like molecules
HMDB0000378	2-Methylbutyroylcarnitine	C12H23NO4	Lipids and lipid-like molecules										HMDB0032797	Jasmonic acid	C12H18O3	Lipids and lipid-like molecules
HMDB0013126	Butenylcarnitine	C11H19NO4	Lipids and lipid-like molecules										HMDB0033601	Dihydrojasmonic acid	C12H20O3	Lipids and lipid-like molecules
HMDB0013813	13-Heptadecyn-1-ol	C17H32O	Lipids and lipid-like molecules										HMDB0000888	Undecanedioic acid	C11H20O4	Lipids and lipid-like molecules
HMDB0248849	Bakuchiol	C18H24O	Lipids and lipid-like molecules										HMDB0244411	3-Carboxy-4-methyl-5-ethyl-2-furanpropionic acid	C11H14O5	Lipids and lipid-like molecules
HMDB0000086	Glycerophosphocholine	C8H20NO6P	Lipids and lipid-like molecules										HMDB0014706	Succimer	C4H6O4S2	Lipids and lipid-like molecules
HMDB0013161	2-Hexenoylcarnitine	C13H23NO4	Lipids and lipid-like molecules										HMDB0002013	Butyrylcarnitine	C11H21NO4	Lipids and lipid-like molecules
HMDB0001551	Palmitaldehyde	C16H32O	Lipids and lipid-like molecules										HMDB0032443	3-Hydroxynonyl acetate	C11H22O3	Lipids and lipid-like molecules
HMDB0252850	Glycerophosphoserine	C6H14NO8P	Lipids and lipid-like molecules										HMDB0061112	3-Carboxy-4-methyl-5-propyl-2-furanpropionic acid	C12H16O5	Lipids and lipid-like molecules
HMDB0000756	Hexanoylcarnitine	C13H25NO4	Lipids and lipid-like molecules										HMDB0037734	Isobutyl 2-furanpropionate	C11H16O3	Lipids and lipid-like molecules
HMDB0000826	Pentadecanoic acid	C15H30O2	Lipids and lipid-like molecules										HMDB0030982	6-Ketomyristic acid	C14H26O3	Lipids and lipid-like molecules
HMDB0060482	Hexadecenal	C16H30O	Lipids and lipid-like molecules										HMDB0002366	Tiglylcarnitine	C12H21NO4	Lipids and lipid-like molecules
HMDB0013132	Hydroxyvalerylcarnitine	C12H23NO5	Lipids and lipid-like molecules										HMDB0002261	2-Hydroxymyristic acid	C14H28O3	Lipids and lipid-like molecules
HMDB0061656	3-Hydroxytetradecanoic acid	C14H28O3	Lipids and lipid-like molecules										HMDB0003581	Dethiobiotin	C10H18N2O3	Lipids and lipid-like molecules
HMDB0032090	12-Oxo-2,3-dinor-10,15-phytodienoic acid	C16H24O3	Lipids and lipid-like molecules										HMDB0240213	Prostaglandin lactone-diol	C15H24O4	Lipids and lipid-like molecules
HMDB0060512	Sterol	C17H28O	Lipids and lipid-like molecules										HMDB0062364	6-Hydroxy-3-oxotetradecenoic acid	C14H24O4	Lipids and lipid-like molecules
HMDB0302990	Hexadeca-7,10,13-trienoic acid	C16H26O2	Lipids and lipid-like molecules										HMDB0034153	Ethyl tetradecanoate	C16H32O2	Lipids and lipid-like molecules
HMDB0241681	Hept-3-enoylcarnitine	C14H25NO4	Lipids and lipid-like molecules										HMDB0000872	Tetradecanedioic acid	C14H26O4	Lipids and lipid-like molecules
HMDB0244836	19-Norandrostenedione	C18H24O2	Lipids and lipid-like molecules										HMDB0000910	Tridecanoic acid	C13H26O2	Lipids and lipid-like molecules
HMDB0241037	5-Methylhexanoylcarnitine	C14H27NO4	Lipids and lipid-like molecules										HMDB0000114	Glycerylphosphorylethanolamine	C5H14NO6P	Lipids and lipid-like molecules
HMDB0031184	N-Isobutyl-2,4,8,10,12-tetradecapentaenamide	C18H27NO	Lipids and lipid-like molecules										HMDB0301824	Isoketocamphoric acid	C10H16O5	Lipids and lipid-like molecules
HMDB0000220	Palmitic acid	C16H32O2	Lipids and lipid-like molecules										HMDB0041144	8-Deoxy-11,13-dihydroxygrosheimin	C15H20O5	Lipids and lipid-like molecules
HMDB0013125	Hydroxypropionylcarnitine	C10H19NO5	Lipids and lipid-like molecules										HMDB0035140	Abscisic acid	C15H20O4	Lipids and lipid-like molecules
HMDB0002725	Nandrolone	C18H26O2	Lipids and lipid-like molecules										HMDB0035647	3,14-Dihydroxy-11,13-dihydrocostunolide	C15H22O4	Lipids and lipid-like molecules
HMDB0241665	4-Hydroxyhexanoycarnitine	C13H25NO5	Lipids and lipid-like molecules										HMDB0032959	1-Octen-3-yl glucoside	C14H26O6	Lipids and lipid-like molecules
HMDB0002697	19-Norandrosterone	C18H28O2	Lipids and lipid-like molecules										HMDB0000499	5-Tetradecenoic acid	C14H26O2	Lipids and lipid-like molecules
HMDB0006547	Stearidonic acid	C18H28O2	Lipids and lipid-like molecules										HMDB0035918	7(14)-Bisabolene-2,3,10,11-tetrol	C15H28O4	Lipids and lipid-like molecules
HMDB0034382	11,13-Octadecadien-9-ynoic acid	C18H28O2	Lipids and lipid-like molecules										HMDB0006294	16-Hydroxyhexadecanoic acid	C16H32O3	Lipids and lipid-like molecules
HMDB0003229	Palmitoleic acid	C16H30O2	Lipids and lipid-like molecules										HMDB0000394	3-Hydroxytetradecanedioic acid	C14H26O5	Lipids and lipid-like molecules
HMDB0001388	alpha-Linolenic acid	C18H30O2	Lipids and lipid-like molecules										HMDB0035881	11-Hydroxy-9-tridecenoic acid	C13H24O3	Lipids and lipid-like molecules
HMDB0248208	alpha-Eleostearic acid	C18H30O2	Lipids and lipid-like molecules										HMDB0036766	Furanogermenone	C15H20O2	Lipids and lipid-like molecules
HMDB0302335	Psilostachyin	C15H20O5	Lipids and lipid-like molecules										HMDB0000207	Oleic acid	C18H34O2	Lipids and lipid-like molecules
HMDB0244776	17-Octadecynoic acid	C18H32O2	Lipids and lipid-like molecules										HMDB0000827	Stearic acid	C18H36O2	Lipids and lipid-like molecules
HMDB0000673	Linoleic acid	C18H32O2	Lipids and lipid-like molecules										HMDB0000672	Hexadecanedioic acid	C16H30O4	Lipids and lipid-like molecules
HMDB0061864	Dihomolinoleic acid	C18H32O2	Lipids and lipid-like molecules										HMDB0037798	10,16-Dihydroxyhexadecanoic acid	C16H32O4	Lipids and lipid-like molecules
HMDB0035473	Avocadyne	C17H32O3	Lipids and lipid-like molecules										HMDB0000086	Glycerophosphocholine	C8H20NO6P	Lipids and lipid-like molecules
HMDB0241702	5-Octenoylcarnitine	C15H27NO4	Lipids and lipid-like molecules										HMDB0036640	Furanofukinin	C16H24O2	Lipids and lipid-like molecules
HMDB0000791	Octanoylcarnitine	C15H29NO4	Lipids and lipid-like molecules										HMDB0010736	3-Oxooctadecanoic acid	C18H34O3	Lipids and lipid-like molecules
HMDB0252076	Ethylestrenol	C20H32O	Lipids and lipid-like molecules										HMDB0031127	5-Hexyltetrahydro-2-furanoctanoic acid	C18H34O3	Lipids and lipid-like molecules
HMDB0031098	4-Oxo-9,11,13,15-octadecatetraenoic acid	C18H26O3	Lipids and lipid-like molecules										HMDB0029604	Lubiminol	C15H26O3	Lipids and lipid-like molecules
HMDB0039827	Serratol	C20H34O	Lipids and lipid-like molecules										HMDB0001852	Retinoic acid	C20H28O2	Lipids and lipid-like molecules
HMDB0302724	12-Oxophytodienoic acid	C18H28O3	Lipids and lipid-like molecules										HMDB0244343	Tretinoin	C20H28O2	Lipids and lipid-like molecules
HMDB0030996	Colnelenic acid	C18H28O3	Lipids and lipid-like molecules										HMDB0061662	13-hydroxyoctadecanoic acid	C18H36O3	Lipids and lipid-like molecules
HMDB0032147	Geranylcitronellol	C20H36O	Lipids and lipid-like molecules										HMDB0034696	Artemin	C15H22O4	Lipids and lipid-like molecules
HMDB0035963	10,14,16-Octadecatrien-12-ynoic acid	C18H26O2	Lipids and lipid-like molecules										HMDB0037830	xi-7-Hydroxyhexadecanedioic acid	C16H30O5	Lipids and lipid-like molecules
HMDB0004669	9-OxoODE	C18H30O3	Lipids and lipid-like molecules										HMDB0001043	Arachidonic acid	C20H32O2	Lipids and lipid-like molecules
HMDB0004668	13-OxoODE	C18H30O3	Lipids and lipid-like molecules										HMDB0060039	Dihomo-alpha-linolenic acid	C20H34O2	Lipids and lipid-like molecules
HMDB0301805	3-Oxo-2-(2-entenyl)cyclopentaneoctanoic acid	C18H30O3	Lipids and lipid-like molecules										HMDB0000151	Estradiol	C18H24O2	Lipids and lipid-like molecules
HMDB0012273	Palmitic amide	C16H33NO	Lipids and lipid-like molecules										HMDB0242124	Dibutyl sulfosuccinate	C12H22O7S	Lipids and lipid-like molecules
HMDB0034297	Ricinoleic acid	C18H34O3	Lipids and lipid-like molecules										HMDB0242188	Octadeca-2,4-dienedioic acid	C18H30O4	Lipids and lipid-like molecules
HMDB0241746	Non-5-enoylcarnitine	C16H29NO4	Lipids and lipid-like molecules										HMDB0060055	Tetranor 12-HETE	C16H26O3	Lipids and lipid-like molecules
HMDB0240766	3-Hydroxy-5-octenoylcarnitine	C15H27NO5	Lipids and lipid-like molecules										HMDB0010221	9,10-DiHODE	C18H32O4	Lipids and lipid-like molecules
HMDB0241741	6-Hydroxyoctanoylcarnitine	C15H29NO5	Lipids and lipid-like molecules										HMDB0006940	9-HPODE	C18H32O4	Lipids and lipid-like molecules
HMDB0002117	Oleamide	C18H35NO	Lipids and lipid-like molecules										HMDB0004705	12,13-DHOME	C18H34O4	Lipids and lipid-like molecules
HMDB0245016	2-Aminoethyl oleate	C20H39NO2	Lipids and lipid-like molecules										HMDB0004704	9,10-DHOME	C18H34O4	Lipids and lipid-like molecules
HMDB0301804	12-oxo-PDA	C18H28O3	Lipids and lipid-like molecules										HMDB0039607	Sorgolactone	C18H20O5	Lipids and lipid-like molecules
HMDB0005079	15-Deoxy-d-12,14-PGJ2	C20H28O3	Lipids and lipid-like molecules										HMDB0060046	15d PGD2	C20H30O4	Lipids and lipid-like molecules
HMDB0035075	Tanacetol B	C17H28O4	Lipids and lipid-like molecules										HMDB0302281	9,10-Dihydroxystearic acid	C18H36O4	Lipids and lipid-like molecules
HMDB0002019	Phytol	C20H40O	Lipids and lipid-like molecules										HMDB0059633	9,10-dihydroxyoctadecanoate	C18H36O4	Lipids and lipid-like molecules
HMDB0000651	Decanoylcarnitine	C17H33NO4	Lipids and lipid-like molecules										HMDB0005998	20-Hydroxyeicosatetraenoic acid	C20H32O3	Lipids and lipid-like molecules
HMDB0012329	4-Oxoretinol	C20H28O2	Lipids and lipid-like molecules										HMDB0004590	19-Nor-5-androstenediol	C18H28O2	Lipids and lipid-like molecules
HMDB0003073	gamma-Linolenic acid	C18H30O2	Lipids and lipid-like molecules										HMDB0038580	Cibaric acid	C18H28O5	Lipids and lipid-like molecules
HMDB0000322	16-Oxoandrostenediol	C19H28O3	Lipids and lipid-like molecules										HMDB0304246	8'-hydroxyabscisate	C15H19O5-	Lipids and lipid-like molecules
HMDB0036754	Yucalexin P21	C20H32O2	Lipids and lipid-like molecules										HMDB0005049	10-Nitrolinoleic acid	C18H31NO4	Lipids and lipid-like molecules
HMDB0010221	9,10-DiHODE	C18H32O4	Lipids and lipid-like molecules										HMDB0012535	12-HHT	C17H28O3	Lipids and lipid-like molecules
HMDB0250918	Decenoylcarnitine	C17H31NO4	Lipids and lipid-like molecules										HMDB0035919	Corchorifatty acid F	C18H32O5	Lipids and lipid-like molecules
HMDB0006285	4-oxo-Retinoic acid	C20H26O3	Lipids and lipid-like molecules										HMDB0004708	9,12,13-TriHOME	C18H34O5	Lipids and lipid-like molecules
HMDB0060103	9-Deoxy-delta12-PGD2	C20H32O4	Lipids and lipid-like molecules										HMDB0001976	Docosapentaenoic acid (22n-6)	C22H34O2	Lipids and lipid-like molecules
HMDB0002226	Adrenic acid	C22H36O2	Lipids and lipid-like molecules										HMDB0034295	Floionolic acid	C18H36O5	Lipids and lipid-like molecules
HMDB0011563	MG(15:0/0:0)	C18H36O4	Lipids and lipid-like molecules										HMDB0011649	Glycerophosphoinositol	C9H19O11P	Lipids and lipid-like molecules
HMDB0002823	Docosatrienoic acid	C22H38O2	Lipids and lipid-like molecules										HMDB0010203	13-HOTE	C18H30O3	Lipids and lipid-like molecules
HMDB0062687	8,20-DiHETE	C20H32O4	Lipids and lipid-like molecules										HMDB0002802	Cortisone	C21H28O5	Lipids and lipid-like molecules
HMDB0061714	Docosadienoate (22:2n6)	C22H40O2	Lipids and lipid-like molecules										HMDB0036690	3-Epinobilin	C20H26O5	Lipids and lipid-like molecules
HMDB0244507	13-Docosenamide	C22H43NO	Lipids and lipid-like molecules										HMDB0011562	MG(14:1/0:0)	C17H32O4	Lipids and lipid-like molecules
HMDB0013326	2-Dodecenoylcarnitine	C19H35NO4	Lipids and lipid-like molecules										HMDB0012549	12-oxo-10,11-dihydro-20-COOH-LTB4	C20H30O6	Lipids and lipid-like molecules
HMDB0241085	Dec-7-enedioylcarnitine	C17H29NO6	Lipids and lipid-like molecules										HMDB0247284	7-Oxoprostaglandin I2	C20H30O6	Lipids and lipid-like molecules
HMDB0002250	Dodecanoylcarnitine	C19H37NO4	Lipids and lipid-like molecules										HMDB0000526	5alpha-Tetrahydrocortisol	C21H34O5	Lipids and lipid-like molecules
HMDB0241153	10-Hydroxyundecanoylcarnitine	C18H35NO5	Lipids and lipid-like molecules										HMDB0001425	Estrone sulfate	C18H22O5S	Lipids and lipid-like molecules
HMDB0241782	Nona-2,4,7-trienedioylcarnitine	C16H23NO6	Lipids and lipid-like molecules										HMDB0002664	Prostaglandin E3	C20H30O5	Lipids and lipid-like molecules
HMDB0005049	10-Nitrolinoleic acid	C18H31NO4	Lipids and lipid-like molecules										HMDB0001220	Prostaglandin E2	C20H32O5	Lipids and lipid-like molecules
HMDB0006528	Docosapentaenoic acid (22n-3)	C22H34O2	Lipids and lipid-like molecules										HMDB0304634	16-B1-phytoprostane	C18H28O4	Lipids and lipid-like molecules
HMDB0062737	10-nitrooctadecenoic Acid	C18H33NO4	Lipids and lipid-like molecules										HMDB0001139	Prostaglandin F2a	C20H34O5	Lipids and lipid-like molecules
HMDB0062423	5-oxo-12-HETE	C20H30O4	Lipids and lipid-like molecules										HMDB0241174	Undec-2-enedioylcarnitine	C18H31NO6	Lipids and lipid-like molecules
HMDB0257238	RIOPROSTIL	C21H38O4	Lipids and lipid-like molecules										HMDB0241206	Undecanedioylcarnitine	C18H33NO6	Lipids and lipid-like molecules
HMDB0006709	Ubiquinone-2	C19H26O4	Lipids and lipid-like molecules										HMDB0012643	20-Trihydroxy-leukotriene-B4	C20H32O7	Lipids and lipid-like molecules
HMDB0002007	Tetracosahexaenoic acid	C24H36O2	Lipids and lipid-like molecules										HMDB0002833	Testosterone sulfate	C19H28O5S	Lipids and lipid-like molecules
HMDB0060004	Menthol-glucoronide	C16H28O6	Lipids and lipid-like molecules										HMDB0036802	Austroinulin	C20H34O3	Lipids and lipid-like molecules
HMDB0006322	Tetracosapentaenoic acid (24:5n-6)	C24H38O2	Lipids and lipid-like molecules										HMDB0006278	5a-Dihydrotestosterone sulfate	C19H30O5S	Lipids and lipid-like molecules
HMDB0245413	2,3-Dinor-TXB1	C19H34O5	Lipids and lipid-like molecules										HMDB0241228	Dodec-7-enedioylcarnitine	C19H33NO6	Lipids and lipid-like molecules
HMDB0031923	10,20-Dihydroxyeicosanoic acid	C20H40O4	Lipids and lipid-like molecules										HMDB0037260	Todatriol glucoside	C17H26O10	Lipids and lipid-like molecules
HMDB0002664	Prostaglandin E3	C20H30O5	Lipids and lipid-like molecules										HMDB0247995	Androstane-3,17-diol 17-sulfate	C19H32O5S	Lipids and lipid-like molecules
HMDB0011571	MG(18:4/0:0)	C21H34O4	Lipids and lipid-like molecules										HMDB0302024	Apo-14'-zeaxanthinal	C22H30O2	Lipids and lipid-like molecules
HMDB0245858	9,10-Seco-5,7,10(19)-cholestatriene	C27H44	Lipids and lipid-like molecules										HMDB0011564	MG(16:0/0:0)	C19H38O4	Lipids and lipid-like molecules
HMDB0240588	Myristoleoylcarnitine	C21H39NO4	Lipids and lipid-like molecules										HMDB0031956	Prenyl apiosyl-(1->6)-glucoside	C16H28O10	Lipids and lipid-like molecules
HMDB0005066	Tetradecanoylcarnitine	C21H41NO4	Lipids and lipid-like molecules										HMDB0002710	Prostaglandin J2	C20H30O4	Lipids and lipid-like molecules
HMDB0013627	Cervonoyl ethanolamide	C24H36O3	Lipids and lipid-like molecules										HMDB0036423	Cynaropicrin	C19H22O6	Lipids and lipid-like molecules
HMDB0012777	4-Hydroxy-D4-neuroprostane	C22H32O5	Lipids and lipid-like molecules										HMDB0002236	8-iso-PGA1	C20H32O4	Lipids and lipid-like molecules
HMDB0241436	Pentadec-10-enoylcarnitine	C22H41NO4	Lipids and lipid-like molecules										HMDB0241278	Dodeca-6,8,10-trienoylcarnitine	C19H31NO4	Lipids and lipid-like molecules
HMDB0260491	MG(18:1-O/0:0)	C21H38O5	Lipids and lipid-like molecules										HMDB0244759	16beta-OH-Dhea sulfate	C19H28O6S	Lipids and lipid-like molecules
HMDB0072839	MG(19:0/0:0)	C22H44O4	Lipids and lipid-like molecules										HMDB0062544	16alpha-Hydroxy DHEA 3-sulfate	C19H28O6S	Lipids and lipid-like molecules
HMDB0000761	Lithocholic acid	C24H40O3	Lipids and lipid-like molecules										HMDB0241321	Tridec-11-enedioylcarnitine	C20H35NO6	Lipids and lipid-like molecules
HMDB0260446	MG(20:3O/0:0)	C23H38O5	Lipids and lipid-like molecules										HMDB0241347	Tridecanedioylcarnitine	C20H37NO6	Lipids and lipid-like molecules
HMDB0000222	Palmitoylcarnitine	C23H45NO4	Lipids and lipid-like molecules										HMDB0251567	Dodecenoylcarnitine	C19H35NO4	Lipids and lipid-like molecules
HMDB0302964	24-Hydroxytetracosanoic acid	C24H48O3	Lipids and lipid-like molecules										HMDB0040706	7-Epi-12-hydroxyjasmonic acid glucoside	C18H28O9	Lipids and lipid-like molecules
HMDB0062517	Pentadecanoylcarnitine	C22H43NO4	Lipids and lipid-like molecules										HMDB0002904	2,3-Dinor-TXB2	C18H30O6	Lipids and lipid-like molecules
HMDB0000328	12-Ketodeoxycholic acid	C24H38O4	Lipids and lipid-like molecules										HMDB0034757	4-Methoxybenzenepropanol 1-(2-sulfoglucoside)	C16H24O10S	Lipids and lipid-like molecules
HMDB0072871	MG(21:0/0:0)	C24H48O4	Lipids and lipid-like molecules										HMDB0000328	12-Ketodeoxycholic acid	C24H38O4	Lipids and lipid-like molecules
HMDB0007005	CPA(18:1)	C21H39O6P	Lipids and lipid-like molecules										HMDB0000626	Deoxycholic acid	C24H40O4	Lipids and lipid-like molecules
HMDB0000848	Stearoylcarnitine	C25H49NO4	Lipids and lipid-like molecules										HMDB0000518	Chenodeoxycholic acid	C24H40O4	Lipids and lipid-like molecules
HMDB0302376	1-Heptacosanol	C27H56O	Lipids and lipid-like molecules										HMDB0000353	3b,15b,17a-Trihydroxy-pregnenone	C21H32O4	Lipids and lipid-like molecules
HMDB0011152	LysoPE(P-16:0)	C21H44NO6P	Lipids and lipid-like molecules										HMDB0241251	6-Hydroxydodeca-8,10-dienoylcarnitine	C19H33NO5	Lipids and lipid-like molecules
HMDB0303271	Polyglycerol esters of fatty acids	C24H48O6	Lipids and lipid-like molecules										HMDB0040729	Linalool 3-(6''-malonylglucoside)	C19H30O9	Lipids and lipid-like molecules
HMDB0011503	LysoPE(16:0)	C21H44NO7P	Lipids and lipid-like molecules										HMDB0240760	3-Hydroxydodecenoylcarnitine	C19H35NO5	Lipids and lipid-like molecules
HMDB0240598	LysoPE(P-18:0)	C23H48NO6P	Lipids and lipid-like molecules										HMDB0005076	13,14-Dihydro PGF-1a	C20H38O5	Lipids and lipid-like molecules
HMDB0061691	1-Heptadecanoylglycerophosphoethanolamine	C22H46NO7P	Lipids and lipid-like molecules										HMDB0006322	Tetracosapentaenoic acid (24:5n-6)	C24H38O2	Lipids and lipid-like molecules
HMDB0011507	LysoPE(18:2)	C23H44NO7P	Lipids and lipid-like molecules										HMDB0302931	N-Methylrosmaricine	C21H29NO4	Lipids and lipid-like molecules
HMDB0011505	LysoPE(18:1)	C23H46NO7P	Lipids and lipid-like molecules										HMDB0000433	1,3,7,12-Tetrahydroxycholan-24-oic acid	C24H40O6	Lipids and lipid-like molecules
HMDB0010407	LysoPC(P-16:0)	C24H50NO6P	Lipids and lipid-like molecules										HMDB0000391	7-Ketodeoxycholic acid	C24H38O5	Lipids and lipid-like molecules
HMDB0011130	LysoPE(18:0)	C23H48NO7P	Lipids and lipid-like molecules										HMDB0000865	Muricholic acid	C24H40O5	Lipids and lipid-like molecules
HMDB0240601	LysoPG(16:0)	C22H45O9P	Lipids and lipid-like molecules										HMDB0000415	3a,6b,7b-Trihydroxy-5b-cholanoic acid	C24H40O5	Lipids and lipid-like molecules
HMDB0010382	LysoPC(16:0)	C24H50NO7P	Lipids and lipid-like molecules										HMDB0000416	17-Hydroxypregnenolone sulfate	C21H32O6S	Lipids and lipid-like molecules
HMDB0240605	LysoPS(16:0)	C22H44NO9P	Lipids and lipid-like molecules										HMDB0241227	Dodec-2-enedioylcarnitine	C19H33NO6	Lipids and lipid-like molecules
HMDB0011517	LysoPE(20:4)	C25H44NO7P	Lipids and lipid-like molecules										HMDB0247089	6-Methylprednisone	C22H28O5	Lipids and lipid-like molecules
HMDB0010386	LysoPC(18:2)	C26H50NO7P	Lipids and lipid-like molecules										HMDB0040668	Blumenol C glucoside	C19H32O7	Lipids and lipid-like molecules
HMDB0002815	LysoPC(18:1)	C26H52NO7P	Lipids and lipid-like molecules										HMDB0062283	11-Hydroxy-D4-neuroprostane	C22H32O5	Lipids and lipid-like molecules
HMDB0011525	LysoPE(22:5)	C27H46NO7P	Lipids and lipid-like molecules										HMDB0251779	Succinic acid, sulfo-, 1,4-dioctyl ester	C20H38O7S	Lipids and lipid-like molecules
HMDB0011523	LysoPE(22:4)	C27H48NO7P	Lipids and lipid-like molecules										HMDB0241233	3-Hydroxydodec-5-enedioylcarnitine	C19H33NO7	Lipids and lipid-like molecules
HMDB0038189	Carindone	C31H44O6	Lipids and lipid-like molecules										HMDB0004483	Estrone glucuronide	C24H30O8	Lipids and lipid-like molecules
HMDB0252844	Glycerol phenylbutyrate	C33H38O6	Lipids and lipid-like molecules										HMDB0035046	Gibberellin A43	C20H26O8	Lipids and lipid-like molecules
HMDB0041203	Ginsenoyne A linoleate	C35H52O3	Lipids and lipid-like molecules										HMDB0036318	9,13-Dihydroxy-4-megastigmen-3-one 9-glucoside	C19H32O8	Lipids and lipid-like molecules
HMDB0112106	FAHFA(16:0/9-O-18:0)	C34H66O4	Lipids and lipid-like molecules										HMDB0031690	3-Hexenyl b-primeveroside	C17H30O10	Lipids and lipid-like molecules
HMDB0062656	Linoleamide	C18H33NO	Lipids and lipid-like molecules										HMDB0010333	Estriol-17-glucuronide	C24H32O9	Lipids and lipid-like molecules
HMDB0010404	LysoPC(22:6)	C30H50NO7P	Lipids and lipid-like molecules										HMDB0000708	Glycoursodeoxycholic acid	C26H43NO5	Lipids and lipid-like molecules
HMDB0010402	LysoPC(22:5)	C30H52NO7P	Lipids and lipid-like molecules										HMDB0039947	Pisumionoside	C19H32O9	Lipids and lipid-like molecules
HMDB0010400	LysoPC(22:2)	C30H58NO7P	Lipids and lipid-like molecules										HMDB0011503	LysoPE(16:0)	C21H44NO7P	Lipids and lipid-like molecules
HMDB0242396	Chenodeoxycholylarginine	C30H52N4O5	Lipids and lipid-like molecules										HMDB0002522	Chenodeoxycholic acid sulfate	C24H40O7S	Lipids and lipid-like molecules
HMDB0302460	5-Hydroxycapsanthin-5,6-epoxide	C39H54O5	Lipids and lipid-like molecules										HMDB0002504	3-Sulfodeoxycholic acid	C23H38O7S	Lipids and lipid-like molecules
HMDB0008854	PE(14:1/14:0)	C33H64NO8P	Lipids and lipid-like molecules										HMDB0000138	Glycocholic acid	C26H43NO6	Lipids and lipid-like molecules
HMDB0251275	Digitoxigenin bisdigitoxide	C35H54O10	Lipids and lipid-like molecules										HMDB0004484	Etiocholanolone glucuronide	C25H38O8	Lipids and lipid-like molecules
HMDB0262907	PA(18:1O/13:0)	C34H63O9P	Lipids and lipid-like molecules										HMDB0006203	5-alpha-Dihydrotestosterone glucuronide	C25H38O8	Lipids and lipid-like molecules
HMDB0009215	PE(18:4/P-18:1)	C41H72NO7P	Lipids and lipid-like molecules										HMDB0002829	Androsterone glucuronide	C25H38O8	Lipids and lipid-like molecules
HMDB0261876	PE(20:0/18:1-O(12,13))	C43H82NO9P	Lipids and lipid-like molecules										HMDB0002586	Chenodeoxycholic acid 3-sulfate	C24H40O7S	Lipids and lipid-like molecules
HMDB0260014	Digalactosyldiacylglycerol	C49H88O15	Lipids and lipid-like molecules										HMDB0011478	LysoPE(18:3)	C23H42NO7P	Lipids and lipid-like molecules
HMDB0243937	1-Methylcyclohexane-1,2-dicarboxylic acid	C9H14O4	Not classified										HMDB0011507	LysoPE(18:2)	C23H44NO7P	Lipids and lipid-like molecules
HMDB0255213	N-OCTANOYLHOMOSERINE LACTONE	C12H21NO3	Not classified										HMDB0011505	LysoPE(18:1)	C23H46NO7P	Lipids and lipid-like molecules
HMDB0029911	1-O-alphaGlucopyranosylmannitol	C12H24O11	Not classified										HMDB0011130	LysoPE(18:0)	C23H48NO7P	Lipids and lipid-like molecules
HMDB0000050	Adenosine	C10H13N5O4	Nucleosides, nucleotides, and analogues										HMDB0010351	11-beta-Hydroxyandrosterone-3-glucuronide	C25H38O9	Lipids and lipid-like molecules
HMDB0000101	Deoxyadenosine	C10H13N5O3	Nucleosides, nucleotides, and analogues										HMDB0259391	5-Cholesten-3beta-25-diol-3-sulfate	C27H46O5S	Lipids and lipid-like molecules
HMDB0001563	1-Methylguanosine	C11H15N5O5	Nucleosides, nucleotides, and analogues										HMDB0240605	LysoPS(16:0)	C22H44NO9P	Lipids and lipid-like molecules
HMDB0242130	3-(3-Amino-3-carboxypropyl)uridine	C13H19N3O8	Nucleosides, nucleotides, and analogues										HMDB0011517	LysoPE(20:4)	C25H44NO7P	Lipids and lipid-like molecules
HMDB0062669	11-nitro-1-undecene	C11H21NO2	Organic 1,3-dipolar compounds										HMDB0011516	LysoPE(20:3)	C25H46NO7P	Lipids and lipid-like molecules
HMDB0029387	3-Aminodihydro-2(3H)-furanone	C4H7NO2	Organic acids and derivatives										HMDB0242378	Cholylasparagine	C28H46N2O7	Lipids and lipid-like molecules
HMDB0000562	Creatinine	C4H7N3O	Organic acids and derivatives										HMDB0061691	1-Heptadecanoylglycerophosphoethanolamine	C22H46NO7P	Lipids and lipid-like molecules
HMDB0001901	Aminocaproic acid	C6H13NO2	Organic acids and derivatives										HMDB0011510	LysoPE(18:4)	C23H40NO7P	Lipids and lipid-like molecules
HMDB0000162	Proline	C5H9NO2	Organic acids and derivatives										HMDB0011526	LysoPE(22:6)	C27H44NO7P	Lipids and lipid-like molecules
HMDB0000043	Betaine	C5H12NO2	Organic acids and derivatives										HMDB0011525	LysoPE(22:5)	C27H46NO7P	Lipids and lipid-like molecules
HMDB0245898	3-Hydroxycyclobut-2-en-1-one	C4H4O2	Organic acids and derivatives										HMDB0243890	1-O-Hexadecyl-sn-glycero-3-phosphocholine	C24H52NO6P	Lipids and lipid-like molecules
HMDB0000267	Pyroglutamic acid	C5H7NO3	Organic acids and derivatives										HMDB0011523	LysoPE(22:4)	C27H48NO7P	Lipids and lipid-like molecules
HMDB0006556	4-Hydroxyglutamate semialdehyde	C5H9NO4	Organic acids and derivatives										HMDB0010357	Tetrahydroaldosterone-3-glucuronide	C27H40O11	Lipids and lipid-like molecules
HMDB0000064	Creatine	C4H9N3O2	Organic acids and derivatives										HMDB0010382	LysoPC(16:0)	C24H50NO7P	Lipids and lipid-like molecules
HMDB0031522	Mesoxalic acid	C3H2O5	Organic acids and derivatives										HMDB0010320	Cortolone-3-glucuronide	C27H42O11	Lipids and lipid-like molecules
HMDB0061705	6-Oxopiperidine-2-carboxylic acid	C6H9NO3	Organic acids and derivatives										HMDB0035987	Ganoderic acid H	C32H44O9	Lipids and lipid-like molecules
HMDB0243822	1-Aminocyclohexanecarboxylic acid	C7H13NO2	Organic acids and derivatives										HMDB0010386	LysoPC(18:2)	C26H50NO7P	Lipids and lipid-like molecules
HMDB0259756	Valpromide	C8H17NO	Organic acids and derivatives										HMDB0002815	LysoPC(18:1)	C26H52NO7P	Lipids and lipid-like molecules
HMDB0000208	Oxoglutaric acid	C5H6O5	Organic acids and derivatives										HMDB0251322	Dihydroouabain	C29H46O12	Lipids and lipid-like molecules
HMDB0000148	Glutamic acid	C5H9NO4	Organic acids and derivatives										HMDB0010404	LysoPC(22:6)	C30H50NO7P	Lipids and lipid-like molecules
HMDB0000635	Succinylacetone	C7H10O4	Organic acids and derivatives										HMDB0010402	LysoPC(22:5)	C30H52NO7P	Lipids and lipid-like molecules
HMDB0255986	Oxiracetam	C6H10N2O3	Organic acids and derivatives										HMDB0006832	S-Glutaryldihydrolipoamide	C13H23NO4S2	Lipids and lipid-like molecules
HMDB0000991	2-Aminooctanoic acid	C8H17NO2	Organic acids and derivatives										HMDB0304258	ADP ribose 1'',2''-cyclic phosphate	C15H19N5O16P3-3	Lipids and lipid-like molecules
HMDB0000158	Tyrosine	C9H11NO3	Organic acids and derivatives										HMDB0000118	Homovanillic acid	C9H10O4	Not classified
HMDB0000159	Phenylalanine	C9H11NO2	Organic acids and derivatives										HMDB0000017	4-Pyridoxic acid	C8H9NO4	Not classified
HMDB0000517	Arginine	C6H14N4O2	Organic acids and derivatives										HMDB0245936	3-Methyltetrahydrophthalic anhydride	C9H10O3	Not classified
HMDB0003157	Guanidinosuccinic acid	C5H9N3O4	Organic acids and derivatives										HMDB0252811	Glutamine lactate	C8H14N2O6	Not classified
HMDB0012150	2-Keto-6-acetamidocaproate	C8H13NO4	Organic acids and derivatives										HMDB0244698	N-alpha-Benzoylarginine	C13H18N4O3	Not classified
HMDB0253924	Tyrosine ethyl ester	C11H15NO3	Organic acids and derivatives										HMDB0002183	Docosahexaenoic acid	C22H32O2	Not classified
HMDB0240258	Succinylacetoacetate	C8H10O6	Organic acids and derivatives										HMDB0252789	Glucose-6-phosphate lactate	C9H17O12P	Not classified
HMDB0034276	Cyclo(leucylprolyl)	C11H18N2O2	Organic acids and derivatives										HMDB0250895	Dda-tetracycline	C20H19NO8	Not classified
HMDB0014327	Baclofen	C10H12ClNO2	Organic acids and derivatives										HMDB0241920	Pregnenetriol sulfate	C21H34O6S	Not classified
HMDB0094810	5-nonenoylglycine	C11H19NO3	Organic acids and derivatives										HMDB0254984	N-(2-Carboxyphenyl)retinamide	C27H33NO3	Not classified
HMDB0000094	Citric acid	C6H8O7	Organic acids and derivatives										HMDB0000089	Cytidine	C9H13N3O5	Nucleosides, nucleotides, and analogues
HMDB0006409	Tyramine-O-sulfate	C8H11NO4S	Organic acids and derivatives										HMDB0000296	Uridine	C9H12N2O6	Nucleosides, nucleotides, and analogues
HMDB0003045	Ergothioneine	C9H15N3O2S	Organic acids and derivatives										HMDB0000982	5-Methylcytidine	C10H15N3O5	Nucleosides, nucleotides, and analogues
HMDB0253881	DOPA n-Butyl Ester	C13H19NO4	Organic acids and derivatives										HMDB0000195	Inosine	C10H12N4O5	Nucleosides, nucleotides, and analogues
HMDB0028939	Leucyl-Threonine	C10H20N2O4	Organic acids and derivatives										HMDB0000788	Orotidine	C10H12N2O8	Nucleosides, nucleotides, and analogues
HMDB0240552	Phenylalanine betaine	C12H17NO2	Organic acids and derivatives										HMDB0000905	Deoxyadenosine monophosphate	C10H14N5O6P	Nucleosides, nucleotides, and analogues
HMDB0006344	Phenylacetylglutamine	C13H16N2O4	Organic acids and derivatives										HMDB0240295	Succinylaminoimidazole carboxamide riboside	C13H18N4O9	Nucleosides, nucleotides, and analogues
HMDB0013272	N-Lauroylglycine	C14H27NO3	Organic acids and derivatives										HMDB0000912	Succinyladenosine	C14H17N5O8	Nucleosides, nucleotides, and analogues
HMDB0000706	Aspartylphenylalanine	C13H16N2O5	Organic acids and derivatives										HMDB0060830	Melatonin glucuronide	C19H24N2O8	Nucleosides, nucleotides, and analogues
HMDB0029083	Tryptophyl-Glycine	C13H15N3O3	Organic acids and derivatives										HMDB0003335	IDP	C10H14N4O11P2	Nucleosides, nucleotides, and analogues
HMDB0245680	2-Deoxy-2,3-dehydro-n-acetyl-neuraminic acid	C11H17NO8	Organic acids and derivatives										HMDB0060660	6-Mercaptopurine ribonucleoside 5'-diphosphate	C10H14N4O10P2S	Nucleosides, nucleotides, and analogues
HMDB0242030	N-Lauroyl Cysteine	C15H29NO3S	Organic acids and derivatives										HMDB0258728	Taribavirin	C8H13N5O4	Nucleosides, nucleotides, and analogues
HMDB0242035	N-Lauroyl Leucine	C18H35NO3	Organic acids and derivatives										HMDB0244560	Desmethylmisonidazole	C6H9N3O4	Organic 1,3-dipolar compounds
HMDB0242063	N-Myristoyl Valine	C19H37NO3	Organic acids and derivatives										HMDB0000254	Succinic acid	C4H6O4	Organic acids and derivatives
HMDB0062335	N-Oleoyl GABA	C22H41NO3	Organic acids and derivatives										HMDB0000123	Glycine	C2H5NO2	Organic acids and derivatives
HMDB0246061	3,5-Dimethyl-3'-isopropylthyronine	C20H25NO4	Organic acids and derivatives										HMDB0001873	Isobutyric acid	C4H8O2	Organic acids and derivatives
HMDB0003134	Biocytin	C16H28N4O4S	Organic acids and derivatives										HMDB0000161	Alanine	C3H7NO2	Organic acids and derivatives
HMDB0242022	N-Docosahexaenoyl Threonine	C26H39NO4	Organic acids and derivatives										HMDB0000190	Lactic acid	C3H6O3	Organic acids and derivatives
HMDB0241987	N-Linoleoyl Tyrosine	C27H41NO4	Organic acids and derivatives										HMDB0032523	Succinic anhydride	C4H4O3	Organic acids and derivatives
HMDB0241954	N-Oleoyl Arginine	C24H46N4O3	Organic acids and derivatives										HMDB0000112	gamma-Aminobutyric acid	C4H9NO2	Organic acids and derivatives
HMDB0032179	sec-Butylamine	C4H11N	Organic nitrogen compounds										HMDB0000011	3-Hydroxybutyric acid	C4H8O3	Organic acids and derivatives
HMDB0250671	Cyclopentylamine	C5H11N	Organic nitrogen compounds										HMDB0000965	Hypotaurine	C2H7NO2S	Organic acids and derivatives
HMDB0000097	Choline	C5H14NO	Organic nitrogen compounds										HMDB0000134	Fumaric acid	C4H4O4	Organic acids and derivatives
HMDB0000062	Carnitine	C7H15NO3	Organic nitrogen compounds										HMDB0003355	5-Aminopentanoic acid	C5H11NO2	Organic acids and derivatives
HMDB0001256	Spermine	C10H26N4	Organic nitrogen compounds										HMDB0000251	Taurine	C2H7NO3S	Organic acids and derivatives
HMDB0244390	9-Octadecen-1-amine	C18H37N	Organic nitrogen compounds										HMDB0031342	Cyclohexanecarboxylic acid	C7H12O2	Organic acids and derivatives
HMDB0258433	Spisulosine	C18H39NO	Organic nitrogen compounds										HMDB0000687	Leucine	C6H13NO2	Organic acids and derivatives
HMDB0242181	Hexadecasphingosine	C16H33NO2	Organic nitrogen compounds										HMDB0000191	Aspartic acid	C4H7NO4	Organic acids and derivatives
HMDB0242112	2-Aminooctadeca-4,14-diene-1,3-diol	C18H35NO2	Organic nitrogen compounds										HMDB0000094	Citric acid	C6H8O7	Organic acids and derivatives
HMDB0000252	Sphingosine	C18H37NO2	Organic nitrogen compounds										HMDB0000148	Glutamic acid	C5H9NO4	Organic acids and derivatives
HMDB0014520	Trihexyphenidyl	C20H31NO	Organic nitrogen compounds										HMDB0000821	Phenylacetylglycine	C10H11NO3	Organic acids and derivatives
HMDB0000269	Sphinganine	C18H39NO2	Organic nitrogen compounds										HMDB0245704	Methyl l-phenylalaninate	C10H13NO2	Organic acids and derivatives
HMDB0015077	Cycrimine	C19H29NO	Organic nitrogen compounds										HMDB0012247	2,3-Dihydrodipicolinate	C7H7NO4	Organic acids and derivatives
HMDB0004610	Phytosphingosine	C18H39NO3	Organic nitrogen compounds										HMDB0060244	Phosphodimethylethanolamine	C4H12NO4P	Organic acids and derivatives
HMDB0013228	Decanoylcholine	C15H32NO2+	Organic nitrogen compounds										HMDB0251405	Dimethylpropiothetin	C5H10O2S	Organic acids and derivatives
HMDB0038057	Dehydrophytosphingosine	C18H37NO3	Organic nitrogen compounds										HMDB0059767	Tetrahydro-2,5-furan-diacetic acid	C8H12O5	Organic acids and derivatives
HMDB0248559	Arachidoyl Ethanolamide	C22H45NO2	Organic nitrogen compounds										HMDB0005015	Gabapentin	C9H17NO2	Organic acids and derivatives
HMDB0248328	Aminopentol	C22H47NO5	Organic nitrogen compounds										HMDB0000701	Hexanoylglycine	C8H15NO3	Organic acids and derivatives
HMDB0003213	Raffinose	C18H32O16	Organic oxygen compounds										HMDB0011756	N-Acetylleucine	C8H15NO3	Organic acids and derivatives
HMDB0012815	5-Aminopentanal	C5H11NO	Organic oxygen compounds										HMDB0000958	Aconitic acid	C6H6O6	Organic acids and derivatives
HMDB0031604	2-Penten-1-ol	C5H10O	Organic oxygen compounds										HMDB0302218	(1-Propenyl)-cysteine disulfide	C6H11NO2S2	Organic acids and derivatives
HMDB0243577	2,4-Heptadienal	C7H10O	Organic oxygen compounds										HMDB0000158	Tyrosine	C9H11NO3	Organic acids and derivatives
HMDB0032929	Benzofuran	C8H6O	Organic oxygen compounds										HMDB0010724	3-Oxodecanoic acid	C10H18O3	Organic acids and derivatives
HMDB0251182	Dicarbonic acid	C2H2O5	Organic oxygen compounds										HMDB0011635	p-Cresol sulfate	C7H8O4S	Organic acids and derivatives
HMDB0031414	2,3-Dimethyl-2-cyclohexen-1-one	C8H12O	Organic oxygen compounds										HMDB0243986	1-Pentanesulfonic acid	C5H12O3S	Organic acids and derivatives
HMDB0040338	3,5,5-Trimethyl-3-cyclohexen-1-one	C9H14O	Organic oxygen compounds										HMDB0253742	4-(4-Methylcyclohexyl)-4-oxobutanoic acid	C11H18O3	Organic acids and derivatives
HMDB0035601	3-Methyl-2-(2-pentenyl)-2-cyclopenten-1-one	C11H16O	Organic oxygen compounds										HMDB0000832	Capryloylglycine	C10H19NO3	Organic acids and derivatives
HMDB0031565	Dihydrojasmone	C11H18O	Organic oxygen compounds										HMDB0062551	4-Ethylphenylsulfate	C8H10O4S	Organic acids and derivatives
HMDB0038107	Quinceoxepine	C12H18O	Organic oxygen compounds										HMDB0062176	N-Lactoylleucine	C9H17NO4	Organic acids and derivatives
HMDB0032531	2-6-Dodecadienal	C12H20O	Organic oxygen compounds										HMDB0240662	3-Methylcatechol 1-sulfate	C7H8O5S	Organic acids and derivatives
HMDB0034671	5,8-Megastigmadien-4-one	C13H20O	Organic oxygen compounds										HMDB0011621	Cinnamoylglycine	C11H11NO3	Organic acids and derivatives
HMDB0041404	2-Methylcyclododecanone	C13H24O	Organic oxygen compounds										HMDB0000225	Oxoadipic acid	C6H8O5	Organic acids and derivatives
HMDB0243861	1-Deoxymanno-heptulose	C7H14O6	Organic oxygen compounds										HMDB0000512	N-Acetylphenylalanine	C11H13NO3	Organic acids and derivatives
HMDB0000122	Glucose	C6H12O6	Organic oxygen compounds										HMDB0033373	2-Ethyl-1-hexanol sulfate	C8H18O4S	Organic acids and derivatives
HMDB0035593	Rishitin	C14H22O2	Organic oxygen compounds										HMDB0000682	Indoxyl sulfate	C8H7NO4S	Organic acids and derivatives
HMDB0039884	2-Cyclotetradecen-1-one	C14H24O	Organic oxygen compounds										HMDB0028928	Leucyl-Glutamate	C11H20N2O5	Organic acids and derivatives
HMDB0036791	Isokobusone	C14H22O2	Organic oxygen compounds										HMDB0002059	12-Hydroxydodecanoic acid	C12H24O3	Organic acids and derivatives
HMDB0031336	9-Cycloheptadecen-1-one	C17H30O	Organic oxygen compounds										HMDB0000350	3-Hydroxysebacic acid	C10H18O5	Organic acids and derivatives
HMDB0037543	2-(5-Tetradecenyl)cyclobutanone	C18H32O	Organic oxygen compounds										HMDB0304937	6-Hydroxyindoxyl sulfate	C9H9NO4S	Organic acids and derivatives
HMDB0030916	2-Hydroxyacorenone	C15H24O2	Organic oxygen compounds										HMDB0011174	Isoleucylproline	C11H20N2O3	Organic acids and derivatives
HMDB0037519	2-(5,8-Tetradecadienyl)cyclobutanone	C18H30O	Organic oxygen compounds										HMDB0013267	N-Decanoylglycine	C12H23NO3	Organic acids and derivatives
HMDB0034023	Isosalicin	C13H18O7	Organic oxygen compounds										HMDB0059994	Benzeneacetamide-4-O-sulphate	C8H9NO5S	Organic acids and derivatives
HMDB0252449	Formycin b	C10H12N4O5	Organic oxygen compounds										HMDB0240661	Indole-3-acetylglycine	C12H12N2O3	Organic acids and derivatives
HMDB0061835	Heptaethylene glycol	C14H30O8	Organic oxygen compounds										HMDB0028684	Alanylcysteine	C6H12N2O3S	Organic acids and derivatives
HMDB0010363	5-Hydroxy-6-methoxyindole glucuronide	C15H17NO8	Organic oxygen compounds										HMDB0001229	Dopaquinone	C9H9NO4	Organic acids and derivatives
HMDB0034863	4-(4-Hydroxyphenyl)-2-butanone glucoside	C16H22O7	Organic oxygen compounds										HMDB0252174	Fasoracetam	C10H16N2O2	Organic acids and derivatives
HMDB0251781	Emulphor	C20H40O2	Organic oxygen compounds										HMDB0013286	N-Undecanoylglycine	C13H25NO3	Organic acids and derivatives
HMDB0094680	Octaethylene glycol	C16H34O9	Organic oxygen compounds										HMDB0032472	Polyethylene, oxidized	C12H20O5	Organic acids and derivatives
HMDB0032925	1-Phenyl-1,3-eicosanedione	C26H42O2	Organic oxygen compounds										HMDB0013713	N-Acetyltryptophan	C13H14N2O3	Organic acids and derivatives
HMDB0011617	Adenosine 2'-phosphate	C10H14N5O7P	Organic oxygen compounds										HMDB0032662	9-Hydroxy-10-undecenoic acid	C11H20O3	Organic acids and derivatives
HMDB0030456	Macrophorin B	C22H30O5	Organic oxygen compounds										HMDB0000413	3-Hydroxydodecanedioic acid	C12H22O5	Organic acids and derivatives
[truncated: 169 more rows]

## Sheet: Table S5. WINTER_DEMs
Table S5-1. Total detected metabolites during Winter using both ion modes (N=851).										Table S5-2. Differential expressed metabolites or DEMs (N=7; P<0.05) in the Positive ion mode (ESI+; N=373)										Table S5-3. Differential expressed metabolites or DEMs (N=4; P<0.05) in the Negative ion mode (ESI-; N=478)
[truncated: 821 more rows]

[truncated: 4 more sheets: Table S6. SUMMER_DEMs, Table S7. Biomarker candidates, Table S8. Mfuzz Clustering, Table S9. KEGG Pathways]
